# Supplementary material for: NBC update: The addition of viral and fungal databases to the Naïve Bayes classification tool
Source: BMC Res Notes. 2012 Jan 31;5:81. doi: 10.1186/1756-0500-5-81 (PMC3284397; doi:10.1186/1756-0500-5-81)
Supplement: Additional file 1 — BC Results for Virus benchmarking. [file 1756-0500-5-81-S1.TXT]

True Genome	# of Reads from True Genome	Best NBC Hit	Percentage of Reads Assigned to that Hit
Nostoc azollae 0708 plasmid pAzo01	394	Acanthamoeba_polyphaga_mimivirus	0.251269
Abelson murine leukemia virus	23	Rauscher_murine_leukemia_virus	0.434783
Abutilon mosaic virus DNA A	10	Abuliton_mosaic_virus	1.000000
Abutilon mosaic virus DNA B	14	Abuliton_mosaic_virus	1.000000
Acanthamoeba polyphaga mimivirus	4323	Acanthamoeba_polyphaga_mimivirus	0.999537
Acanthocystis turfacea Chlorella virus 1	1076	Acanthocystis_turfacea_Chlorella_virus_1	1.000000
Acheta domesticus densovirus	24	Acheta_domestica_densovirus	1.000000
Acholeplasma phage L2	40	Acholeplasma_laidlawii_phage_L2	1.000000
Acholeplasma phage MV-L1	17	Acholeplasma_phage_MV_L1	1.000000
Acidianus bottle-shaped virus	74	Acidianus_bottle_shaped_virus	1.000000
Acidianus filamentous virus 1	80	Acidianus_filamentous_virus_1	1.000000
Acidianus filamentous virus 2	124	Acidianus_filamentous_virus_2	1.000000
Acidianus filamentous virus 3	155	Acidianus_filamentous_virus_3	0.993548
Acidianus filamentous virus 6	150	Acidianus_filamentous_virus_6	1.000000
Acidianus filamentous virus 7	141	Acidianus_filamentous_virus_7	1.000000
Acidianus filamentous virus 8	152	Acidianus_filamentous_virus_8	1.000000
Acidianus rod-shaped virus 1	109	Acidianus_rod_shaped_virus_1	1.000000
Acidianus two-tailed virus	218	Acidianus_two_tailed_virus	1.000000
Acinetobacter phage 133	598	Acanthamoeba_polyphaga_mimivirus	0.167224
Acinetobacter phage AP205	18	Cyanophage_P_SSM4	0.111111
Aconitum latent virus	25	Chlorella_virus_AR158	0.080000
Actinomyces phage Av-1	60	Actinomyces_phage_Av_1	1.000000
Actinoplanes phage phiAsp2	210	Actinoplanes_phage_phiAsp2	1.000000
Acute bee paralysis virus	38	Acanthamoeba_polyphaga_mimivirus	0.210526
Acyrthosiphon pisum bacteriophage APSE-1	135	APSE	1.000000
Acyrthosiphon pisum virus	40	Acanthamoeba_polyphaga_mimivirus	0.200000
Adeno-associated virus - 1	9	Adenoassociated_virus_1	1.000000
Adeno-associated virus - 2	19	Adeno_associated_virus___2	1.000000
Adeno-associated virus - 3	13	Adenoassociated_virus_3	1.000000
Adeno-associated virus - 4	20	AAV	1.000000
Adeno-associated virus - 7	20	Adenoassociated_virus_7	1.000000
Adeno-associated virus - 8	16	Adenoassociated_virus_8	1.000000
Adeno-associated virus 5	18	Adenoassociated_virus_5	1.000000
Adoxophyes honmai NPV	399	Adoxophyes_honmai_NPV	1.000000
Adoxophyes orana granulovirus	406	Adoxophyes_orana_granulovirus	0.997537
Adult diarrheal rotavirus strain J19	37	Acanthamoeba_polyphaga_mimivirus	0.297297
Aedes aegypti densovirus	16	Aedes_aegypti_densonucleosis_virus	1.000000
Aedes albopictus densovirus	16	Aedes_albopictus_densovirus	1.000000
Aedes flavivirus	36	Human_herpesvirus_6_uid14462	0.111111
Aedes pseudoscutellaris reovirus segment 1	15	Acanthamoeba_polyphaga_mimivirus	0.200000
Aedes pseudoscutellaris reovirus segment 2	17	CIV	0.117647
Aedes pseudoscutellaris reovirus segment 3	16	Acanthamoeba_polyphaga_mimivirus	0.187500
Aedes pseudoscutellaris reovirus segment 4	13	Acanthamoeba_polyphaga_mimivirus	0.538462
Aedes pseudoscutellaris reovirus segment 5	14	Acanthamoeba_polyphaga_mimivirus	0.214286
Aedes taeniorhynchus iridescent virus	700	Invertebrate_iridescent_virus_3	1.000000
Aeromonas phage 25	597	Aeromonas_phage_25	1.000000
Aeromonas phage 31	559	Aeromonas_phage_31	0.991055
Aeromonas phage 44RR2.8t	618	Aeromonas_phage_44RR2_8t	0.805825
Aeromonas phage 65	834	Acanthamoeba_polyphaga_mimivirus	0.218225
Aeromonas phage Aeh1	885	Aeh	1.000000
Aeromonas phage phiO18P	117	Aeromonas_media_phage_phiO18P	1.000000
African cassava mosaic virus DNA A	13	African_cassava_mosaic_virus	1.000000
African cassava mosaic virus DNA B	3	African_cassava_mosaic_virus	1.000000
African green monkey polyomavirus	24	African_green_monkey_lymphotropic_papovavirus_LPV	1.000000
African horsesickness virus segment 1	10	Acanthamoeba_polyphaga_mimivirus	0.200000
African horsesickness virus segment 2	11	Acanthocystis_turfacea_Chlorella_virus_1	0.181818
African horsesickness virus segment 3	7	Acanthamoeba_polyphaga_mimivirus	0.285714
African horsesickness virus segment 4	6	Equid_herpesvirus_1	0.333333
African horsesickness virus segment 6	2	Budgerigar_fledgling_disease_virus_1	1.000000
African oil palm ringspot virus	39	Shrimp_white_spot_syndrome_virus	0.076923
African swine fever virus	604	ASFV	1.000000
Ageratum enation virus	14	Ageratum_enation_virus	1.000000
Ageratum leaf curl virus - [G52]	9	Ageratum_leaf_curl_virus_G52	1.000000
Ageratum yellow vein China virus	8	Ageratum_yellow_vein_China_virus	1.000000
Ageratum yellow vein Hualian virus-[Taiwan:Hsinchu:tom:2003] DNA A	15	Ageratum_yellow_vein_Hualian_virus	0.933333
Ageratum yellow vein Sri Lanka virus segment A	18	Ageratum_yellow_vein_Sri_Lanka_virus	1.000000
Ageratum yellow vein Taiwan virus	13	Ageratum_yellow_vein_Taiwan_virus	1.000000
Ageratum yellow vein virus	13	AYVV	0.923077
Agropyron mosaic virus	45	Acanthamoeba_polyphaga_mimivirus	0.066667
Agrotis ipsilon multiple nucleopolyhedrovirus	562	Agrotis_ipsilon_multiple_nucleopolyhedrovirus	1.000000
Agrotis segetum granulovirus	497	Agrotis_segetum_granulosis_virus	1.000000
Agrotis segetum nucleopolyhedrovirus	583	Agrotis_segetum_nuclear_polyhedrosis_virus	1.000000
Aichi virus	28	Alphaherpesvirus_pseudorabies_virus_PRV	0.071429
Akabane virus segment L	31	Acanthamoeba_polyphaga_mimivirus	0.193548
Akabane virus segment M	18	Acanthamoeba_polyphaga_mimivirus	0.222222
Alcelaphine herpesvirus 1	476	AHV	0.981092
Aleutian mink disease virus	20	AMDV	1.000000
Alfalfa mosaic virus RNA 1	15	Acidianus_filamentous_virus_6	0.133333
Alfalfa mosaic virus RNA 2	10	Ostreococcus_tauri_virus_1	0.200000
Alfalfa mosaic virus RNA 3	6	Acanthamoeba_polyphaga_mimivirus	0.500000
Alkhurma virus	47	Lactobacillus_phage_Lb338_1	0.085106
Allium virus X	35	Ostreococcus_virus_OsV5	0.114286
Allpahuayo virus segment L	30	Acanthamoeba_polyphaga_mimivirus	0.266667
Allpahuayo virus segment S	11	Bacteriophage_Syn9	0.181818
Alstroemeria virus x	34	Tursiops_truncatus_papillomavirus_1	0.088235
Alternanthera mosaic virus	19	Avian_infectious_laryngotracheitis_virus	0.105263
Alternanthera yellow vein virus DNA-A	11	Alternanthera_yellow_vein_virus	1.000000
Amapari virus segment L	23	Acanthamoeba_polyphaga_mimivirus	0.217391
Amapari virus segment S	5	Aeromonas_phage_31	0.400000
Amasya cherry disease associated chrysovirus segment 1	12	Frog_herpesvirus_4	0.166667
Amasya cherry disease associated chrysovirus segment 2	15	Acanthamoeba_polyphaga_mimivirus	0.200000
Amasya cherry disease associated chrysovirus segment 3	14	Antheraea_pernyi_multicapsid_nucleopolyhedrovirus	0.142857
Amasya cherry disease associated chrysovirus segment 4	9	Fowl_adenovirus_D	0.333333
Amasya cherry disease-associated mycovirus	5	Cotesia_congregata_Polydnavirus	0.400000
Ambystoma tigrinum virus	389	ATV	1.000000
American plum line pattern virus RNA1	19	Pachecos_disease_virus	0.105263
American plum line pattern virus RNA2	14	Acanthamoeba_polyphaga_mimivirus	0.285714
Amsacta moorei entomopoxvirus L	888	AMEV	1.000000
Anagyris vein yellowing virus	28	Bacteriophage_MP29	0.107143
Anatid herpesvirus 1	602	Anatid_herpesvirus_1	0.998339
Andes virus segment L	23	Acanthamoeba_polyphaga_mimivirus	0.217391
Andes virus segment M	12	Acanthamoeba_polyphaga_mimivirus	0.166667
Angelonia flower break virus	9	Bacillus_phage_B103	0.222222
Anguillid herpesvirus 1	962	Anguillid_herpesvirus	0.997921
Antheraea pernyi nucleopolyhedrovirus	486	Antheraea_pernyi_multicapsid_nucleopolyhedrovirus	1.000000
Anticarsia gemmatalis nucleopolyhedrovirus	514	AgMNPV	1.000000
Aphid lethal paralysis virus	46	Acanthamoeba_polyphaga_mimivirus	0.130435
Apium virus Y	33	Cotesia_congregata_Polydnavirus	0.090909
Apoi virus	30	Bacillus_phage_B103	0.066667
Apple chlorotic leaf spot virus	31	OsHV	0.096774
Apple latent spherical virus segment 1	33	Acanthamoeba_polyphaga_mimivirus	0.121212
Apple latent spherical virus segment 2	17	Enterobacteria_phage_EcoDS1	0.117647
Apple mosaic virus RNA 1	12	Mycoplasma_phage_P1	0.333333
Apple mosaic virus RNA 2	13	HAdVC	0.230769
Apple mosaic virus RNA 3	2	Streptococcus_pyogenes_phage_315_6	1.000000
Apple stem grooving virus	27	AcMNPV	0.074074
Apple stem pitting virus	31	Acanthamoeba_polyphaga_mimivirus	0.129032
Apricot latent virus	29	Acanthamoeba_polyphaga_mimivirus	0.241379
Apricot pseudo-chlorotic leaf spot virus	34	Acanthamoeba_polyphaga_mimivirus	0.147059
Aquareovirus A segment 1	16	Ascovirus_sp_SfAV_1a	0.125000
Aquareovirus A segment 2	18	Faba_bean_necrotic_yellows_virus	0.222222
Aquareovirus A segment 3	10	Bacteriophage_phiKMV	0.200000
Aquareovirus A segment 6	4	Aeh	0.500000
Arabis mosaic virus RNA 1	24	Feldmannia_sp_virus	0.125000
Arabis mosaic virus RNA 2	18	Baboon_herpesvirus_2	0.166667
Archaeal BJ1 virus	158	Archaeal_BJ1_virus	1.000000
Artichoke mottled crinkle virus	22	EHV	0.090909
Asparagus virus 2 RNA 1	11	Bacteriophage_phi_AT3	0.181818
Asparagus virus 2 RNA 2	9	Ascovirus_sp_SfAV_1a	0.222222
Asparagus virus 2 RNA 3	11	African_cassava_mosaic_virus	0.272727
Ateline herpesvirus 3	397	Ateline_herpesvirus_3	0.997481
Atkinsonella hypoxylon partitivirus RNA 1	9	Acanthamoeba_polyphaga_mimivirus	0.222222
Atkinsonella hypoxylon partitivirus RNA 2	10	Orgyia_leucostigma_NPV	0.300000
Atkinsonella hypoxylon partitivirus RNA 3	2	Enterococcus_faecalis_phage_phiFL4A	1.000000
Atlantic salmon swim bladder sarcoma virus	40	Lactobacillus_phage_LP65	0.075000
Aura virus	38	AMEV	0.052632
Australian bat lyssavirus	42	Acanthamoeba_polyphaga_mimivirus	0.047619
Autographa californica nucleopolyhedrovirus	517	AcMNPV	0.943907
Avian adeno-associated virus ATCC VR-865	19	AAAV_VR_865	1.000000
Avian adeno-associated virus strain DA-1	21	Avian_adeno_associated_virus_strain_DA_1	1.000000
Avian carcinoma virus	7	Lactobacillus_phage_Lb338_1	0.285714
Avian encephalomyelitis virus	34	Cotesia_congregata_Polydnavirus	0.088235
Avian endogenous retrovirus EAV-HP	14	Ascovirus_DpAV4	0.142857
Avian infectious bronchitis virus	105	Acanthamoeba_polyphaga_mimivirus	0.142857
Avian leukemia virus	37	Bacteriophage_PSP3	0.054054
Avian leukosis virus - RSA	22	Shrimp_white_spot_syndrome_virus	0.090909
Avian metapneumovirus	65	Acanthamoeba_polyphaga_mimivirus	0.107692
Avian myelocytomatosis virus	8	Bovine_papular_stomatitis_virus	0.250000
Avian orthoreovirus segment L1	11	Bacteriophage_PSP3	0.181818
Avian orthoreovirus segment L2	9	Acanthamoeba_polyphaga_mimivirus	0.222222
Avian orthoreovirus segment L3	23	MuHV	0.173913
Avian orthoreovirus segment M1	6	Bacteriophage_PT1028	0.333333
Avian orthoreovirus segment M2	8	Bacillus_phage_SP01	0.250000
Avian orthoreovirus segment M3	2	Staphylococcus_phage_2638A	1.000000
Avian orthoreovirus segment S1	2	Abalone_muscle_atrophy_virus	1.000000
Avian paramyxovirus 6	60	Acanthamoeba_polyphaga_mimivirus	0.116667
BK polyomavirus	19	BK_polyomavirus	1.000000
Bacillus anthracis str. A0248 plasmid pXO1	654	Acanthamoeba_polyphaga_mimivirus	0.330275
Bacillus anthracis str. A0248 plasmid pXO2	341	Acanthamoeba_polyphaga_mimivirus	0.263930
Bacillus anthracis str. CDC 684 plasmid pX01	667	Acanthamoeba_polyphaga_mimivirus	0.305847
Bacillus anthracis str. CDC 684 plasmid pX02	333	Acanthamoeba_polyphaga_mimivirus	0.291291
Bacillus cereus AH187 plasmid pAH187_12	45	Acanthamoeba_polyphaga_mimivirus	0.355556
Bacillus cereus AH187 plasmid pAH187_270	1003	Acanthamoeba_polyphaga_mimivirus	0.269192
Bacillus cereus AH187 plasmid pAH187_3	13	Acanthamoeba_polyphaga_mimivirus	0.384615
Bacillus cereus AH187 plasmid pAH187_45	185	Acanthamoeba_polyphaga_mimivirus	0.205405
Bacillus cereus AH820 plasmid pAH820_10	41	Acanthamoeba_polyphaga_mimivirus	0.390244
Bacillus cereus AH820 plasmid pAH820_272	1017	Acanthamoeba_polyphaga_mimivirus	0.286136
Bacillus cereus AH820 plasmid pAH820_3	11	FLCDV	0.363636
Bacillus cereus E33L plasmid pE33L5	24	Acanthamoeba_polyphaga_mimivirus	0.583333
Bacillus phage B103	67	Bacillus_phage_B103	1.000000
Bacillus phage BCJA1c	152	Bacillus_clarkii_bacteriophage_BCJA1c	1.000000
Bacillus phage Bam35c	54	Bacillus_phage_Bam35c	1.000000
Bacillus phage Cherry	136	Bacillus_anthracis_phage_Cherry	1.000000
Bacillus phage Fah	139	Bacillus_anthracis_phage_Cherry	0.827338
Bacillus phage GA-1	78	Bacillus_phage_GA_1	1.000000
Bacillus phage GIL16c	56	Bacillus_phage_GIL16c	1.000000
Bacillus phage Gamma	142	Bacillus_anthracis_phage_Cherry	0.964789
Bacillus phage SPBc2	509	Bacillus_phage_SP_beta	1.000000
Bacillus phage SPO1	480	Bacillus_phage_SP01	1.000000
Bacillus phage SPP1	169	Bacillus_phage_SPP1	1.000000
Bacillus phage WBeta	146	Bacillus_anthracis_phage_Cherry	0.746575
Bacillus phage phi105	140	Bacillus_phage_phi_105	1.000000
Bacillus phage phi29	86	Bacillus_phage_phi_29	1.000000
Bacillus prophage phBC6A51	226	Bacillus_phage_phBC6A51	1.000000
Bacillus prophage phBC6A52	149	Bacillus_phage_phBC6A52	1.000000
Bacillus virus 1	129	Bacillus_virus_1	0.573643
Bacteriophage APSE-2	182	Bacteriophage_APSE_2	0.890110
Bacteriophage Aaphi23	157	Bacteriophage_Aaphi23	1.000000
Bacteriophage PSA	165	Listeria_phage_2389	1.000000
Bacteroides phage B40-8	164	Bacteriophage_B40_8	1.000000
Bagaza virus	35	Acanthamoeba_polyphaga_mimivirus	0.057143
Bamboo mosaic virus	31	Rabbit_fibroma_virus	0.096774
Banana bract mosaic virus	41	Acanthamoeba_polyphaga_mimivirus	0.121951
Banana mild mosaic virus	32	Acanthamoeba_polyphaga_mimivirus	0.281250
Banana streak GF virus	27	Banana_streak_GF_virus	1.000000
Banana streak Mysore virus	36	Banana_streak_Mys_virus	1.000000
Banana streak OL virus	35	Banana_streak_OL_virus	1.000000
Banana streak virus	32	BSV	1.000000
Banana streak virus strain Acuminata Vietnam	30	Banana_streak_virus_strain_Acuminata_Vietnam	1.000000
Banna virus segment 1	17	Acanthamoeba_polyphaga_mimivirus	0.294118
Banna virus segment 2	19	Ostreococcus_virus_OsV5	0.157895
Banna virus segment 3	8	Staphylococcus_epidermidis_bacteriophage_PH15	0.250000
Banna virus segment 4	4	Acanthamoeba_polyphaga_mimivirus	0.500000
Barfin flounder nervous necrosis virus RNA 1	11	EhV	0.181818
Barley mild mosaic virus RNA 1	23	SeMNPV	0.173913
Barley mild mosaic virus RNA2	11	AgMNPV	0.181818
Barley stripe mosaic virus RNA 1	15	Lymphocystis_disease_virus_isolate_China	0.133333
Barley stripe mosaic virus RNA 2	13	Cotesia_congregata_Polydnavirus	0.153846
Barley stripe mosaic virus RNA 3	6	Listeria_bacteriophage_A006	0.333333
Barley yellow dwarf virus - MAV	16	EHV	0.125000
Barley yellow dwarf virus - PAV	24	Actinoplanes_phage_phiAsp2	0.083333
Barley yellow dwarf virus-GAV	26	Chlorella_virus_CV_NY_2A	0.076923
Barley yellow dwarf virus-PAS	24	Acanthamoeba_polyphaga_mimivirus	0.083333
Barley yellow mosaic virus RNA 1	28	Acanthamoeba_polyphaga_mimivirus	0.107143
Barley yellow mosaic virus RNA 2	16	Azospirillum_brasilense_bacteriophage_Cd	0.125000
Barmah Forest virus	47	Burkholderia_cepacia_phage_Bcep22	0.085106
Basella rugose mosaic virus	48	Acanthamoeba_polyphaga_mimivirus	0.104167
Bat coronavirus (BtCoV/133/2005)	117	Acanthamoeba_polyphaga_mimivirus	0.085470
Bat coronavirus 1A	114	Acanthamoeba_polyphaga_mimivirus	0.149123
Bat coronavirus 1B	107	Acanthamoeba_polyphaga_mimivirus	0.102804
Bdellovibrio phage phiMH2K	21	Bdellovibrio_phage_phiMH2K	1.000000
Beak and feather disease virus	4	BFDV	1.000000
Bean calico mosaic virus DNA A	13	BCaMV	1.000000
Bean calico mosaic virus DNA B	12	BCaMV	1.000000
Bean common mosaic necrosis virus	29	Bacteriophage_Lv_1	0.068966
Bean common mosaic virus	36	Acanthamoeba_polyphaga_mimivirus	0.083333
Bean dwarf mosaic virus DNA A	10	Bean_dwarf_mosaic_virus	1.000000
Bean dwarf mosaic virus DNA B	8	Bean_dwarf_mosaic_virus	1.000000
Bean golden mosaic virus DNA A	11	Bean_golden_mosaic_virus	1.000000
Bean golden mosaic virus DNA B	11	Bean_golden_mosaic_virus	1.000000
Bean golden yellow mosaic virus DNA A	13	Bean_golden_yellow_mosaic_virus	1.000000
Bean golden yellow mosaic virus DNA B	11	Bean_golden_yellow_mosaic_virus	1.000000
Bean leafroll virus	21	Acanthamoeba_polyphaga_mimivirus	0.095238
Bean pod mottle virus RNA 1	15	Acanthamoeba_polyphaga_mimivirus	0.466667
Bean pod mottle virus RNA 2	20	Acanthamoeba_polyphaga_mimivirus	0.250000
Bean yellow disorder virus RNA 1	36	Acanthamoeba_polyphaga_mimivirus	0.277778
Bean yellow disorder virus RNA 2	44	Acanthamoeba_polyphaga_mimivirus	0.340909
Bean yellow dwarf virus	7	Bean_yellow_dwarf_virus	1.000000
Bean yellow mosaic virus	24	Acanthamoeba_polyphaga_mimivirus	0.166667
Bear Canyon virus segment L	22	Acanthamoeba_polyphaga_mimivirus	0.227273
Bear Canyon virus segment S	18	Lactobacillus_phage_Lb338_1	0.111111
Beet black scorch virus	17	Enterococcus_faecalis_phage_phiFL4A	0.117647
Beet chlorosis virus	21	Pseudomonas_phage_phi_2	0.142857
Beet curly top Iran virus-[K]	15	Beet_curly_top_Iran_virus	1.000000
Beet curly top virus - California [Logan]	13	BCTV	1.000000
Beet mild curly top virus - [Worland4]	13	Beet_mild_curly_top_virus	1.000000
Beet mild yellowing virus	24	Cassava_vein_mosaic_virus	0.125000
Beet mosaic virus	39	Acanthamoeba_polyphaga_mimivirus	0.076923
Beet necrotic yellow vein virus RNA 1	26	Staphylococcus_aureus_phage_SAP_26	0.115385
Beet necrotic yellow vein virus RNA 2	18	Cyanophage_P_SSM4	0.111111
Beet pseudo-yellows virus RNA 1	31	Acanthamoeba_polyphaga_mimivirus	0.096774
Beet pseudo-yellows virus RNA 2	21	Acanthamoeba_polyphaga_mimivirus	0.142857
Beet ringspot virus RNA 1	37	WU_Polyomavirus	0.081081
Beet ringspot virus RNA 2	12	Epiphyas_postvittana_NPV	0.166667
Beet severe curly top virus - Cfh	9	Beet_severe_curly_top_virus	1.000000
Beet soil-borne mosaic virus RNA 2	15	Human_herpesvirus_6_uid14462	0.200000
Beet soil-borne mosaic virus RNA1	32	Acanthamoeba_polyphaga_mimivirus	0.156250
Beet soil-borne virus RNA 1	19	Acanthamoeba_polyphaga_mimivirus	0.157895
Beet soil-borne virus RNA 2	8	Neodiprion_abietis_NPV	0.250000
Beet soil-borne virus RNA 3	9	HfIV	0.222222
Beet virus Q RNA 1	31	Acanthamoeba_polyphaga_mimivirus	0.096774
Beet virus Q RNA 2	16	Lactobacillus_phage_Lrm1	0.187500
Beet virus Q RNA 3	7	Clanis_bilineata_nuclear_polyhedrosis_virus	0.285714
Beet western yellows ST9 associated virus	4	Choristoneura_occidentalis_granulovirus	0.500000
Beet western yellows virus	23	Abalone_muscle_atrophy_virus	0.086957
Beet yellows virus	52	Euproctis_pseudoconspersa_nucleopolyhedrovirus	0.076923
Beilong virus	54	Acanthamoeba_polyphaga_mimivirus	0.185185
Bell pepper mottle tobamovirus	27	Acanthamoeba_polyphaga_mimivirus	0.111111
Bhendi yellow vein mosaic virus	10	BYVMV	1.000000
Bidens mottle virus	41	Acanthamoeba_polyphaga_mimivirus	0.073171
Bifidobacterium longum DJO10A plasmid pDOJH10L	37	HSV	0.081081
Bifidobacterium longum DJO10A plasmid pDOJH10S	18	HSV	0.166667
Black beetle virus	19	Duck_adenovirus_A	0.105263
Black queen cell virus	29	Acanthamoeba_polyphaga_mimivirus	0.137931
Black raspberry necrosis virus RNA1	31	MuHV	0.129032
Black raspberry necrosis virus RNA2	31	Ostreococcus_virus_OsV5	0.096774
Blackberry chlorotic ringspot virus	10	Bacteriophage_F108	0.200000
Blackberry chlorotic ringspot virus RNA1	14	Acanthamoeba_polyphaga_mimivirus	0.214286
Blackberry chlorotic ringspot virus RNA2	23	Acanthamoeba_polyphaga_mimivirus	0.086957
Blackberry virus Y	41	Acanthamoeba_polyphaga_mimivirus	0.170732
Blackberry yellow vein-associated virus RNA1	25	Acanthamoeba_polyphaga_mimivirus	0.240000
Blackberry yellow vein-associated virus RNA2	41	Bacteriophage_V	0.121951
Blackcurrant reversion virus RNA 2	33	Lactococcus_phage_bIBB29	0.121212
Blackcurrant reversion virus RNA1	31	Avian_reticuloendotheliosis_virus	0.064516
Blattella germanica densovirus	22	Blattella_germanica_densovirus	1.000000
Blotched snakehead virus	25	BoHV	0.080000
Blueberry latent virus	13	OsHV	0.307692
Blueberry red ringspot virus	44	Blueberry_red_ringspot_virus	1.000000
Blueberry scorch virus	35	Ascovirus_DpAV4	0.057143
Bluetongue virus segment 1	10	Chlorella_virus_AR158	0.200000
Bluetongue virus segment 2	12	Acanthamoeba_polyphaga_mimivirus	0.166667
Bluetongue virus segment 3	12	Bacteriophage_RB14	0.250000
Bluetongue virus segment 4	2	Bacteriophage_RB43	1.000000
Bluetongue virus segment 5	2	Streptococcus_phage_Abc2	1.000000
Bombyx mori NPV	449	BmNPV	0.810690
Bombyx mori densovirus 5	16	Bombyx_mori_densovirus_5	1.000000
Boolarra virus RNA1	7	Enterobacteria_phage_RB16	0.285714
Border disease virus X818	49	Acanthamoeba_polyphaga_mimivirus	0.081633
Bordetella phage BIP-1	135	Bordetella_phage_BPP_1	0.925926
Bordetella phage BMP-1	165	Bordetella_phage_BPP_1	0.957576
Bordetella phage BPP-1	172	Bordetella_phage_BPP_1	0.994186
Borna disease virus	37	ASFV	0.054054
Botryotinia fuckeliana totivirus 1	23	Chlorella_virus_CV_NY_2A	0.086957
Botrytis cinerea debilitation-related virus	9	AMEV	0.222222
Botrytis virus F	26	Peanut_chlorotic_streak_caulimovirus	0.192308
Botrytis virus X	28	McVI	0.071429
Bougainvillea spectabilis chlorotic vein-banding virus	38	Bougainvillea_spectabilis_chlorotic_vein_banding_virus	1.000000
Bovine adeno-associated virus	23	Bovine_adeno_associated_virus	1.000000
Bovine adenovirus A	127	Bovine_adenovirus_A	1.000000
Bovine adenovirus B	140	Bovine_adenovirus_B	1.000000
Bovine adenovirus D	127	Bovine_adenovirus_D	1.000000
Bovine coronavirus	122	Acanthamoeba_polyphaga_mimivirus	0.180328
Bovine enterovirus	23	Microbacterium_nematophilum_phage_Min1	0.130435
Bovine ephemeral fever virus	51	Bovine_ephemeral_fever_virus	1.000000
Bovine foamy virus	55	BFV	1.000000
Bovine herpesvirus 1	525	BoHV	1.000000
Bovine herpesvirus 4	389	BHV	0.987147
Bovine herpesvirus 5	495	Bovine_herpesvirus_5	0.991919
Bovine immunodeficiency virus	35	Acanthamoeba_polyphaga_mimivirus	0.114286
Bovine kobuvirus	26	Chimpanzee_cytomegalovirus	0.076923
Bovine leukemia virus	17	Alphaherpesvirus_pseudorabies_virus_PRV	0.117647
Bovine papillomavirus - 1	25	Bovine_papillomavirus_1	1.000000
Bovine papillomavirus 3	30	Bovine_papillomavirus___3	1.000000
Bovine papillomavirus 8	30	Bovine_papillomavirus_8	1.000000
Bovine papillomavirus type 5	33	Bovine_papillomavirus___5	1.000000
Bovine papular stomatitis virus	484	Bovine_papular_stomatitis_virus	0.995868
Bovine parainfluenza virus 3	74	Acanthamoeba_polyphaga_mimivirus	0.243243
Bovine parvovirus	18	BPV	1.000000
Bovine parvovirus 2	23	Bovine_parvovirus_2	1.000000
Bovine polyomavirus	20	Bovine_polyomavirus	1.000000
Bovine respiratory syncytial virus	61	Acanthamoeba_polyphaga_mimivirus	0.229508
Bovine viral diarrhea virus 1	44	Shigella_boydii_bacteriophage_phiSboM_AG3	0.068182
Bovine viral diarrhea virus 3 Th/04_KhonKaen	47	Acanthamoeba_polyphaga_mimivirus	0.085106
Bovine viral diarrhea virus genotype 2	52	Acanthamoeba_polyphaga_mimivirus	0.076923
Breda virus	99	Acanthamoeba_polyphaga_mimivirus	0.111111
Brevicoryne brassicae picorna-like virus	39	Acanthamoeba_polyphaga_mimivirus	0.230769
Broad bean mottle virus RNA 1	12	CpGV	0.166667
Broad bean mottle virus RNA 2	7	Human_bocavirus	0.285714
Broad bean mottle virus RNA 3	8	Bacillus_phage_0305phi8_36	0.250000
Broad bean necrosis virus RNA 1	22	Acanthamoeba_polyphaga_mimivirus	0.090909
Broad bean necrosis virus RNA 2	17	Acanthamoeba_polyphaga_mimivirus	0.176471
Broad bean necrosis virus RNA 3	9	Acanthamoeba_polyphaga_mimivirus	0.222222
Broad bean wilt virus 1 RNA 1	18	Lactobacillus_phage_Lb338_1	0.166667
Broad bean wilt virus 1 RNA 2	15	Acanthamoeba_polyphaga_mimivirus	0.200000
Broad bean wilt virus 2 RNA1	23	Acanthamoeba_polyphaga_mimivirus	0.217391
Broad bean wilt virus 2 RNA2	12	APSE	0.166667
Brome mosaic virus RNA 1	11	Bacteriophage_jj50	0.181818
Brome mosaic virus RNA 2	11	Human_papillomavirus_109	0.181818
Brome mosaic virus RNA 3	7	NOT_Rachiplusia_nu_MNPV	0.285714
Brome streak mosaic virus	26	Choristoneura_occidentalis_granulovirus	0.076923
Brugmansia mild mottle virus	36	Acanthamoeba_polyphaga_mimivirus	0.055556
Budgerigar fledgling disease virus - 1	19	Budgerigar_fledgling_disease_virus_1	1.000000
Bunyamwera virus L segment	17	Acanthamoeba_polyphaga_mimivirus	0.352941
Bunyamwera virus M segment	13	Acanthamoeba_polyphaga_mimivirus	0.307692
Burkholderia ambifaria phage BcepF1	255	Burkholderia_ambifaria_phage_BcepF1	1.000000
Burkholderia phage Bcep1	164	Burkholderia_cenocepacia_phage_Bcep1	0.530488
Burkholderia phage Bcep176	163	Burkholderia_phage_Bcep176	1.000000
Burkholderia phage Bcep22	257	Burkholderia_cepacia_phage_Bcep22	1.000000
Burkholderia phage Bcep43	181	Burkholderia_cepacia_phage_Bcep43	0.906077
Burkholderia phage Bcep781	179	Bcep	0.547486
Burkholderia phage BcepB1A	175	Burkholderia_cenocepacia_phage_BcepB1A	1.000000
Burkholderia phage BcepC6B	149	Burkholderia_cepacia_complex_phage_BcepC6B	1.000000
Burkholderia phage BcepGomr	185	Burkholderia_phage_BcepGomr	1.000000
Burkholderia phage BcepMu	134	Burkholderia_cenocepacia_phage_BcepMu	1.000000
Burkholderia phage BcepNazgul	226	Burkholderia_cepacia_phage_BcepNazgul	1.000000
Burkholderia phage KS9	145	Bacteriophage_KS9	1.000000
Burkholderia phage phi1026b	225	Bacteriophage_phi1026b	0.848889
Burkholderia phage phi644-2 chromosome	182	Bacteriophage_phiE125	0.406593
Burkholderia phage phiE12-2 chromosome	128	Burkholderia_phage_phiE12_2	0.914062
Burkholderia phage phiE125	205	Bacteriophage_phiE125	0.995122
Burkholderia phage phiE202 chromosome	118	Burkholderia_phage_phiE202	0.991525
Burkholderia phage phiE255 chromosome	130	Burkholderia_phage_phiE255	1.000000
Burkholderia prophage phi52237	146	Burkholderia_phage_phi52237	0.616438
Bussuquara virus	42	Acanthamoeba_polyphaga_mimivirus	0.095238
Cabbage leaf curl virus DNA A	11	Cabbage_leaf_curl_virus	1.000000
Cabbage leaf curl virus DNA B	8	Cabbage_leaf_curl_virus	1.000000
Cacao swollen shoot virus	30	Cacao_swollen_shoot_virus	1.000000
Cactus mild mottle virus	25	Acanthamoeba_polyphaga_mimivirus	0.160000
Cactus virus X	24	Equid_herpesvirus_9	0.083333
Calicivirus isolate TCG	41	Acanthamoeba_polyphaga_mimivirus	0.073171
Calicivirus strain NB	22	Burkholderia_cepacia_phage_BcepNazgul	0.090909
Callitrichine herpesvirus 3	540	CalHV	0.996296
Camelpox virus	707	Camelpox_virus	0.892504
Campoletis sonorensis ichnovirus chromosome segment W	67	Campoletis_sonorensis_ichnovirus	1.000000
Campoletis sonorensis ichnovirus segment B	21	Campoletis_sonorensis_ichnovirus	1.000000
Campoletis sonorensis ichnovirus segment C	30	Campoletis_sonorensis_ichnovirus	1.000000
Campoletis sonorensis ichnovirus segment D	26	Campoletis_sonorensis_ichnovirus	1.000000
Campoletis sonorensis ichnovirus segment E	29	Campoletis_sonorensis_ichnovirus	1.000000
Campoletis sonorensis ichnovirus segment F	30	Campoletis_sonorensis_ichnovirus	1.000000
Campoletis sonorensis ichnovirus segment G	30	Campoletis_sonorensis_ichnovirus	1.000000
Campoletis sonorensis ichnovirus segment G2	29	Campoletis_sonorensis_ichnovirus	1.000000
Campoletis sonorensis ichnovirus segment H	31	Campoletis_sonorensis_ichnovirus	1.000000
Campoletis sonorensis ichnovirus segment I	34	Campoletis_sonorensis_ichnovirus	1.000000
Campoletis sonorensis ichnovirus segment I2	30	Campoletis_sonorensis_ichnovirus	1.000000
Campoletis sonorensis ichnovirus segment J	51	Campoletis_sonorensis_ichnovirus	1.000000
Campoletis sonorensis ichnovirus segment L	35	Campoletis_sonorensis_ichnovirus	1.000000
Campoletis sonorensis ichnovirus segment M	47	Campoletis_sonorensis_ichnovirus	1.000000
Campoletis sonorensis ichnovirus segment N	43	Campoletis_sonorensis_ichnovirus	1.000000
Campoletis sonorensis ichnovirus segment O1	43	Campoletis_sonorensis_ichnovirus	1.000000
Campoletis sonorensis ichnovirus segment P	43	Campoletis_sonorensis_ichnovirus	1.000000
Campoletis sonorensis ichnovirus segment Q	30	Campoletis_sonorensis_ichnovirus	1.000000
Campoletis sonorensis ichnovirus segment T	58	Campoletis_sonorensis_ichnovirus	1.000000
Campoletis sonorensis ichnovirus segment U	58	Campoletis_sonorensis_ichnovirus	1.000000
Campoletis sonorensis ichnovirus segment V	53	Campoletis_sonorensis_ichnovirus	1.000000
Campoletis sonorensis ichnovirus segment Z	76	Campoletis_sonorensis_ichnovirus	1.000000
Campoletis sonorensis ichnovirus superhelical segment A; CsIV-A	20	Campoletis_sonorensis_ichnovirus	1.000000
Campoletis sonorensis ichnovirus superhelical segment Aprime; CsIV-Aprime	21	Campoletis_sonorensis_ichnovirus	1.000000
Canary circovirus	2	Canary_circovirus	1.000000
Canarypox virus	1335	Avipoxvirus_clade_B1	0.998502
Canine adenovirus 1	105	Canine_adenovirus	1.000000
Canine adenovirus type 2	118	Canine_adenovirus	0.847458
Canine calicivirus	30	Antheraea_pernyi_multicapsid_nucleopolyhedrovirus	0.100000
Canine distemper virus	50	Acanthamoeba_polyphaga_mimivirus	0.180000
Canine minute virus	19	Canine_minute_virus	1.000000
Canine oral papillomavirus	38	Canine_oral_papillomavirus	1.000000
Canine papillomavirus 2	25	Canine_papillomavirus_2	1.000000
Canine papillomavirus 3	31	Canine_papillomavirus_3	1.000000
Canine parvovirus	18	CPV	1.000000
Canna Yellow Streak Virus	37	Acanthamoeba_polyphaga_mimivirus	0.135135
Capra hircus papillomavirus type 1	30	Capra_hircus_papillomavirus_type_1	1.000000
Caprine arthritis-encephalitis virus	43	AMEV	0.093023
Capsicum chlorosis virus segment L	27	Acanthamoeba_polyphaga_mimivirus	0.333333
Capsicum chlorosis virus segment M	15	Acanthamoeba_polyphaga_mimivirus	0.266667
Capsicum chlorosis virus segment S	13	Acanthamoeba_polyphaga_mimivirus	0.384615
Cardamine chlorotic fleck virus	12	Oryctes_rhinoceros_nudivirus	0.166667
Carnation Italian ringspot virus	20	Bacteriophage_S_PM2	0.100000
Carnation etched ring virus	28	CERV	1.000000
Carnation mottle virus	13	Bacteriophage_LL_H	0.153846
Carnation ringspot virus RNA 1	16	Bacteriophage_B40_8	0.125000
Carrot mottle mimic virus	19	Acidianus_spindle_shaped_virus_1	0.157895
Carrot red leaf luteovirus associated RNA	23	Burkholderia_cepacia_phage_BcepNazgul	0.086957
Carrot red leaf virus	22	Streptococcus_phage_7201	0.136364
Casphalia extranea densovirus	21	Casphalia_extranea_densovirus	1.000000
Cassava brown streak virus	38	Acanthamoeba_polyphaga_mimivirus	0.342105
Cassava common mosaic virus	23	HIV	0.086957
Cassava vein mosaic virus	24	Cassava_vein_mosaic_virus	1.000000
Cassia yellow blotch virus RNA1	12	Aeromonas_phage_25	0.166667
Cassia yellow blotch virus RNA2	13	Bacteriophage_phi3626	0.153846
Cassia yellow blotch virus RNA3	6	Bacteriophage_jj50	0.333333
Cauliflower mosaic virus	39	CAMV	1.000000
Caviid herpesvirus 2	823	Caviid_herpesvirus_2	0.997570
Celery mosaic virus	33	Acanthamoeba_polyphaga_mimivirus	0.090909
Cell fusing agent virus	34	Pseudomonas_phage_LMA2	0.058824
Ceratocystis polonica partitivirus	4	Pseudomonas_phage_LIT1	0.500000
Ceratocystis polonica partitivirus segment 1	9	Acanthamoeba_polyphaga_mimivirus	0.333333
Cercopithecine herpesvirus 2	577	Cercopithecine_herpesvirus_2	1.000000
Cercopithecine herpesvirus 5	876	African_green_monkey_cytomegalovirus	0.998858
Cercopithecine herpesvirus 9	450	Cercopithecine_herpesvirus_9	1.000000
Cereal yellow dwarf virus-RPS	18	Burkholderia_phage_phi52237	0.166667
Cereal yellow dwarf virus-RPV	28	Bacteriophage_phiB5_of_Propionibacterium_freudenreichii	0.142857
Cestrum yellow leaf curling virus	29	Cestrum_yellow_leaf_curling_virus	1.000000
Chalara elegans RNA Virus 1	18	ASFV	0.111111
Chayote mosaic virus	21	Alphaherpesvirus_pseudorabies_virus_PRV	0.142857
Chayote yellow mosaic virus	9	Chayote_yellow_mosaic_virus	1.000000
Cherry green ring mottle virus	38	Acanthamoeba_polyphaga_mimivirus	0.157895
Cherry leaf roll virus RNA1	42	Acanthamoeba_polyphaga_mimivirus	0.071429
Cherry leaf roll virus RNA2	17	Salmonella_phage_SETP3	0.235294
Cherry mottle leaf virus	32	Acanthamoeba_polyphaga_mimivirus	0.093750
Cherry necrotic rusty mottle virus	30	Acanthamoeba_polyphaga_mimivirus	0.100000
Cherry rasp leaf virus	28	Bacteriophage_L5	0.071429
Cherry rasp leaf virus RNA2	16	Acanthamoeba_polyphaga_mimivirus	0.125000
Cherry virus A	20	Acanthamoeba_polyphaga_mimivirus	0.200000
Chicken anemia virus	12	CAV	1.000000
Chicken astrovirus	35	Bacteriophage_RB14	0.114286
Chickpea chlorotic stunt virus	22	NOT_Rachiplusia_nu_MNPV	0.136364
Chikungunya virus	43	AMEV	0.093023
Chilli leaf curl virus	8	Chili_leaf_curl_virus	1.000000
Chilli veinal mottle virus	43	Acanthamoeba_polyphaga_mimivirus	0.069767
Chimpanzee polyomavirus	22	Acanthamoeba_polyphaga_mimivirus	0.136364
Chinese wheat mosaic virus RNA1	26	Acanthamoeba_polyphaga_mimivirus	0.115385
Chinese wheat mosaic virus RNA2	15	Acanthamoeba_polyphaga_mimivirus	0.133333
Chino del tomate virus DNA A	7	CdTV	1.000000
Chino del tomate virus DNA B	11	CdTV	1.000000
Chlamydia phage 3	18	Chlamydia_phage_3	1.000000
Chlamydia phage 4	22	Chlamydia_phage_4	1.000000
Chlamydia phage Chp1	17	Bacteriophage_chp1	1.000000
Chlamydia phage Chp2	16	Chlamydia_phage_2	1.000000
Chlamydia phage PhiCPG1	19	Chlamydia_phage_phiCPG1	1.000000
Chloris striate mosaic virus	12	CSMV	1.000000
Choristoneura fumiferana DEF MNPV	526	CfDEFNPV	1.000000
Choristoneura fumiferana MNPV	457	CfMNPV	1.000000
Choristoneura occidentalis granulovirus	405	Choristoneura_occidentalis_granulovirus	0.997531
Chronic bee paralysis virus RNA 1	10	Bacteriophage_Aaphi23	0.200000
Chronic bee paralysis virus RNA 2	10	Iodobacteriophage_phiPLPE	0.200000
Chrysanthemum virus B	30	Herpesvirus_saimiri	0.133333
Chrysodeixis chalcites nucleopolyhedrovirus	581	Chrysodeixis_chalcites_nucleopolyhedrovirus	1.000000
Chum salmon reovirus CS segment 5	9	Burkholderia_phage_Bcep176	0.222222
Chuzan virus segment 1	18	Acanthamoeba_polyphaga_mimivirus	0.166667
Chuzan virus segment 2	6	Flavobacterium_phage_11b	0.333333
Chuzan virus segment 3	9	AMEV	0.222222
Chuzan virus segment 4	4	Morganella_morganii_phage_MmP1	0.500000
Chuzan virus segment 5	4	Neodiprion_lecontei_NPV	0.500000
Citrus leaf blotch virus	33	Acanthamoeba_polyphaga_mimivirus	0.181818
Citrus leaf rugose virus RNA 1	20	Bacteriophage_PT1028	0.100000
Citrus leaf rugose virus RNA 2	16	Erwinia_amylovora_bacteriophage_phiEa21_4	0.250000
Citrus leaf rugose virus RNA 3	6	Lucke_frog_herpesvirus	0.333333
Citrus leprosis virus C RNA-1	42	Acanthamoeba_polyphaga_mimivirus	0.095238
Citrus leprosis virus C RNA-2	20	Bacteriophage_S_PM2	0.100000
Citrus psorosis virus RNA1	39	Citrus_psorosis_virus	1.000000
Citrus sudden death-associated virus	18	Mycobacteriophage_Corndog	0.111111
Citrus tristeza virus	82	Aeromonas_phage_31	0.048780
Citrus variegation virus RNA1	13	Bacteriophage_Lv_1	0.230769
Citrus variegation virus RNA2	13	Acanthamoeba_polyphaga_mimivirus	0.307692
Citrus variegation virus chromosome RNA 3	8	Chimpanzee_cytomegalovirus	0.250000
Citrus yellow mosaic virus	29	CMBV	1.000000
Clanis bilineata nucleopolyhedrosis virus	514	Clanis_bilineata_nuclear_polyhedrosis_virus	1.000000
Classical swine fever virus	44	Adoxophyes_orana_nucleopolyhedrovirus	0.068182
Clerodendron yellow mosaic virus	9	Clerodendron_yellow_mosaic_virus	1.000000
Clerodendrum golden mosaic virus DNA-A	13	Clerodendrum_golden_mosaic_virus	1.000000
Clerodendrum golden mosaic virus DNA-B	9	Clerodendrum_golden_mosaic_virus	1.000000
Clostridium perfringens SM101 plasmid pSM101A	49	Acanthamoeba_polyphaga_mimivirus	0.510204
Clostridium phage c-st	694	Bacteriophage_c_st	1.000000
Clostridium phage phi CD119	211	Bacteriophage_phiCD119	0.985782
Clostridium phage phi3626	123	Bacteriophage_phi3626	1.000000
Clostridium phage phiC2	213	Clostridium_difficile_phage_phiC2	0.887324
Clover yellow mosaic virus	43	Acanthamoeba_polyphaga_mimivirus	0.069767
Clover yellow vein virus	36	Acanthamoeba_polyphaga_mimivirus	0.083333
Cocksfoot mottle virus	26	Enterobacteria_phage_EcoDS1	0.153846
Cocksfoot streak virus	45	Cyanophage_Ma_LMM01	0.044444
Coleus vein necrosis virus	25	Acanthamoeba_polyphaga_mimivirus	0.080000
Colorado tick fever virus segment 1	18	Bacteriophage_BK5_T	0.166667
Colorado tick fever virus segment 10	5	Singapore_grouper_iridovirus	0.400000
Colorado tick fever virus segment 2	17	Bacteriophage_P27	0.294118
Colorado tick fever virus segment 3	15	Shrimp_white_spot_syndrome_virus	0.200000
Colorado tick fever virus segment 4	12	Snake_adenovirus	0.166667
Colorado tick fever virus segment 5	10	Acanthamoeba_polyphaga_mimivirus	0.200000
Colorado tick fever virus segment 6	11	Acanthamoeba_polyphaga_mimivirus	0.363636
Colorado tick fever virus segment 7	4	Ovine_papillomavirus_1	0.500000
Colorado tick fever virus segment 8	3	Lactococcus_phage_712	0.666667
Colorado tick fever virus segment 9	2	Bacteriophage_HP1	1.000000
Columbid circovirus	5	Columbid_circovirus	1.000000
Commelina yellow mottle virus	26	Commelina_yellow_mottle_virus	1.000000
Common chimpanzee papillomavirus 1	41	Common_chimpanzee_papillomavirus_1	1.000000
Coniothyrium minitans RNA virus	15	Burkholderia_cenocepacia_phage_BcepB1A	0.133333
Corchorus golden mosaic virus DNA-A	22	Corchorus_golden_mosaic_virus	1.000000
Corchorus golden mosaic virus DNA-B	14	Corchorus_golden_mosaic_virus	1.000000
Corchorus yellow spot virus DNA A	7	Corchorus_yellow_spot_virus	1.000000
Corchorus yellow spot virus DNA B	6	Corchorus_yellow_spot_virus	1.000000
Corchorus yellow vein virus - [Hoa Binh] DNA A	15	Corchorus_yellow_vein_Vietnam_virus	1.000000
Corchorus yellow vein virus - [Hoa Binh] DNA B	8	Corchorus_yellow_vein_Vietnam_virus	1.000000
Corynebacterium phage BFK20	153	Bacteriophage_BFK20	1.000000
Corynebacterium phage P1201	255	Corynebacteriophage_P1201	1.000000
Cote dIvoire ebolavirus	57	Acanthamoeba_polyphaga_mimivirus	0.105263
Cotesia congregata bracovirus segment Circle1	94	Cotesia_congregata_Polydnavirus	1.000000
Cotesia congregata bracovirus segment Circle10	50	Cotesia_congregata_Polydnavirus	1.000000
Cotesia congregata bracovirus segment Circle11	46	Cotesia_congregata_Polydnavirus	1.000000
Cotesia congregata bracovirus segment Circle12	56	Cotesia_congregata_Polydnavirus	1.000000
Cotesia congregata bracovirus segment Circle13	88	Cotesia_congregata_Polydnavirus	1.000000
Cotesia congregata bracovirus segment Circle14	109	Cotesia_congregata_Polydnavirus	1.000000
Cotesia congregata bracovirus segment Circle15	33	Cotesia_congregata_Polydnavirus	1.000000
Cotesia congregata bracovirus segment Circle17	53	Cotesia_congregata_Polydnavirus	1.000000
Cotesia congregata bracovirus segment Circle19	64	Cotesia_congregata_Polydnavirus	1.000000
Cotesia congregata bracovirus segment Circle2	70	Cotesia_congregata_Polydnavirus	1.000000
Cotesia congregata bracovirus segment Circle20	71	Cotesia_congregata_Polydnavirus	1.000000
Cotesia congregata bracovirus segment Circle21	13	Cotesia_congregata_Polydnavirus	1.000000
Cotesia congregata bracovirus segment Circle22	94	Cotesia_congregata_Polydnavirus	1.000000
Cotesia congregata bracovirus segment Circle23	49	Cotesia_congregata_Polydnavirus	1.000000
Cotesia congregata bracovirus segment Circle25	61	Cotesia_congregata_Polydnavirus	1.000000
Cotesia congregata bracovirus segment Circle26	52	Cotesia_congregata_Polydnavirus	1.000000
Cotesia congregata bracovirus segment Circle3	101	Cotesia_congregata_Polydnavirus	1.000000
Cotesia congregata bracovirus segment Circle30	80	Cotesia_congregata_Polydnavirus	1.000000
Cotesia congregata bracovirus segment Circle31	127	Cotesia_congregata_Polydnavirus	0.992126
Cotesia congregata bracovirus segment Circle32	171	Cotesia_congregata_Polydnavirus	1.000000
Cotesia congregata bracovirus segment Circle33	66	Cotesia_congregata_Polydnavirus	1.000000
Cotesia congregata bracovirus segment Circle35	40	Cotesia_congregata_Polydnavirus	1.000000
Cotesia congregata bracovirus segment Circle36	66	Cotesia_congregata_Polydnavirus	1.000000
Cotesia congregata bracovirus segment Circle4	60	Cotesia_congregata_Polydnavirus	1.000000
Cotesia congregata bracovirus segment Circle5	51	Cotesia_congregata_Polydnavirus	1.000000
Cotesia congregata bracovirus segment Circle9	66	Cotesia_congregata_Polydnavirus	1.000000
Cotesia congregata virus segment Circle18	106	Cotesia_congregata_Polydnavirus	1.000000
Cotesia congregata virus segment Circle6	54	Cotesia_congregata_Polydnavirus	1.000000
Cotesia congregata virus segment Circle7	88	Cotesia_congregata_Polydnavirus	1.000000
Cotesia congregata virus segment Circle8	24	Cotesia_congregata_Polydnavirus	1.000000
Cotton leaf crumple geminivirus DNA B	11	Cotton_leaf_crumple_geminivirus	1.000000
Cotton leaf crumple virus DNA A	8	Cotton_leaf_crumple_geminivirus	1.000000
Cotton leaf curl Alabad virus	11	Cotton_leaf_curl_Alabad_virus	1.000000
Cotton leaf curl Bangalore virus segment A	7	Cotton_leaf_curl_Bangalore_virus	1.000000
Cotton leaf curl Gezira virus	11	Cotton_leaf_curl_Gezira_virus	1.000000
Cotton leaf curl Kokhran virus	12	CLCuKV	1.000000
Cotton leaf curl Multan virus	15	Cotton_leaf_curl_Multan_virus	1.000000
Cotton leaf curl Rajasthan virus segment A	13	Cotton_leaf_curl_Rajasthan_virus	1.000000
Cotton leafroll dwarf virus	24	Pseudalatia_unipuncta_granulosis_virus	0.083333
Cottontail rabbit papillomavirus	35	CRPV	1.000000
Cowpea aphid-borne mosaic virus	36	Acanthamoeba_polyphaga_mimivirus	0.055556
Cowpea chlorotic mottle virus RNA 1	9	Acanthamoeba_polyphaga_mimivirus	0.222222
Cowpea chlorotic mottle virus RNA 2	12	Acanthamoeba_polyphaga_mimivirus	0.166667
Cowpea chlorotic mottle virus RNA 3	10	Phthorimaea_operculella_granulovirus	0.200000
Cowpea mild mottle virus	28	AMEV	0.142857
Cowpea mosaic virus RNA 1	23	Acanthamoeba_polyphaga_mimivirus	0.130435
Cowpea mosaic virus RNA 2	16	Acanthamoeba_polyphaga_mimivirus	0.125000
Cowpea mottle virus	10	Mycobacteriophage_LeBron	0.300000
Cowpea severe mosaic virus RNA 1	27	Acanthamoeba_polyphaga_mimivirus	0.074074
Cowpea severe mosaic virus RNA 2	14	Acanthamoeba_polyphaga_mimivirus	0.142857
Cowpox virus	845	CPXV	0.965680
Crassocephalum yellow vein virus - Jinghong	11	Crassocephalum_yellow_vein_virus_Jinghong	1.000000
Cricket paralysis virus	49	Acanthamoeba_polyphaga_mimivirus	0.244898
Crimean-Congo hemorrhagic fever virus segment L	49	Acanthamoeba_polyphaga_mimivirus	0.081633
Crimean-Congo hemorrhagic fever virus segment M	19	Acanthamoeba_polyphaga_mimivirus	0.105263
Crocodilepox virus	684	Crocodilepox_virus	1.000000
Croton yellow vein mosaic virus	14	CYVMV	1.000000
Crow polyomavirus	27	Crow_polyomavirus	1.000000
Crucifer tobamovirus	24	Enterobacteria_phage_phiV10	0.083333
Cryphonectria hypovirus 1	57	Bacteriophage_RM_378	0.052632
Cryphonectria hypovirus 2	43	Acanthamoeba_polyphaga_mimivirus	0.069767
Cryphonectria hypovirus 3	49	Acanthamoeba_polyphaga_mimivirus	0.102041
Cryphonectria hypovirus 4 endogenous virus	33	EhV	0.121212
Cryphonectria parasitica mitovirus 1-NB631	11	Bacteriophage_PA11	0.181818
Cryptophlebia leucotreta granulovirus	407	Cryptophlebia_leucotreta_granulosis_virus	1.000000
Cucumber Bulgarian latent virus	12	Enterobacteria_phage_SSL_2009a	0.166667
Cucumber fruit mottle mosaic virus	26	Acanthamoeba_polyphaga_mimivirus	0.115385
Cucumber green mottle mosaic virus	18	Avipoxvirus_clade_B1	0.222222
Cucumber leaf spot virus	11	Campoletis_sonorensis_ichnovirus	0.181818
Cucumber mosaic virus RNA 1	15	Bacteriophage_V	0.133333
Cucumber mosaic virus RNA 2	10	Melanoplus_sanguinipes_entomopoxvirus	0.200000
Cucumber mosaic virus RNA 3	6	Musca_domestica_salivary_gland_hypertrophy_virus	0.333333
Cucumber mottle virus	32	Acanthamoeba_polyphaga_mimivirus	0.062500
Cucumber necrosis virus	17	ASFV	0.117647
Cucumber vein yellowing virus	29	Acanthamoeba_polyphaga_mimivirus	0.172414
Cucurbit aphid-borne yellows virus	19	Bacteriophage_RM_378	0.105263
Cucurbit leaf crumple virus DNA A	9	Cucurbit_leaf_crumple_geminivirus	1.000000
Cucurbit leaf crumple virus DNA B	8	Cucurbit_leaf_crumple_geminivirus	1.000000
Cucurbit yellow stunting disorder virus RNA1	38	Acanthamoeba_polyphaga_mimivirus	0.289474
Cucurbit yellow stunting disorder virus RNA2	31	Acanthamoeba_polyphaga_mimivirus	0.193548
Culex flavivirus	41	Acanthamoeba_polyphaga_mimivirus	0.048780
Culex nigripalpus NPV	405	Culex_nigripalpus_NPV	1.000000
Culex pipiens densovirus	28	CpDNV	1.000000
Cupixi virus segment L	23	Acanthamoeba_polyphaga_mimivirus	0.173913
Cupixi virus segment S	12	Bacteriophage_KS7	0.250000
Curvularia thermal tolerance virus RNA1	6	Burkholderia_phage_BcepGomr	0.333333
Curvularia thermal tolerance virus RNA2	2	Bacteriophage_phi_JL001	1.000000
Cyanophage Syn5	175	Cyanophage_Syn5	1.000000
Cyanothece sp. PCC 7424 plasmid pP742401	1261	Acanthamoeba_polyphaga_mimivirus	0.288660
Cycas necrotic stunt virus RNA 1	40	Acanthamoeba_polyphaga_mimivirus	0.150000
Cycas necrotic stunt virus RNA 2	16	AcMNPV	0.125000
Cydia pomonella granulovirus	537	CpGV	1.000000
Cymbidium mosaic virus	27	Bacillus_phage_SP_beta	0.074074
Cymbidium ringspot virus	23	EHV	0.086957
Cypovirus 14 RNA 1	19	Acanthamoeba_polyphaga_mimivirus	0.105263
Cypovirus 14 RNA 2	23	Acanthamoeba_polyphaga_mimivirus	0.086957
Cypovirus 14 RNA 3	11	Bacteriophage_cdtI	0.181818
Cypovirus 14 RNA 4	20	Acanthamoeba_polyphaga_mimivirus	0.100000
Cypovirus 14 RNA 5	12	Bacteriophage_GBSV1	0.166667
Cypovirus 14 RNA 6	2	Lactococcus_lactis_bacteriophage_P008	1.000000
Cyprinid herpesvirus 3	1079	Carp_nephritis_and_gill_necrosis_virus	1.000000
Daphne virus S	33	Chlorella_virus_FR483	0.090909
Dasheen mosaic virus	48	Melanoplus_sanguinipes_entomopoxvirus	0.166667
Deer papillomavirus	20	Deer_papillomavirus	1.000000
Deerpox virus W-1170-84	675	Deerpox_virus_W_1170_84	0.967407
Deerpox virus W-848-83	603	Deerpox_virus_W_848_83	0.986733
Deformed wing virus	43	Acanthamoeba_polyphaga_mimivirus	0.209302
Dendrolimus punctatus densovirus	22	Dendrolimus_punctatus_densovirus	1.000000
Dendrolimus punctatus tetravirus RNA1	13	Mycobacteriophage_Pipefish	0.153846
Dendrolimus punctatus tetravirus RNA2	9	Mouse_cytomegalovirus_1	0.333333
Dengue virus type 1	44	Acanthamoeba_polyphaga_mimivirus	0.090909
Dengue virus type 2	35	Cotesia_congregata_Polydnavirus	0.057143
Dengue virus type 3	38	Aeromonas_phage_25	0.078947
Dengue virus type 4	47	Bacteriophage_bIL67	0.085106
Desmodium leaf distortion virus DNA A	3	Desmodium_leaf_distortion_virus	1.000000
Desmodium leaf distortion virus DNA B	12	Desmodium_leaf_distortion_virus	1.000000
Diadromus pulchellus ascovirus 4a	450	Ascovirus_DpAV4	1.000000
Diaporthe ambigua RNA virus 1	12	Methanothermobacter_phage_psiM100	0.166667
Diatraea saccharalis densovirus	26	Diatraea_saccharalis_densovirus	1.000000
Dicliptera yellow mottle virus DNA A	10	Dicliptera_yellow_mottle_virus	1.000000
Dicliptera yellow mottle virus DNA B	13	Dicliptera_yellow_mottle_virus	1.000000
Digitaria streak virus	11	Digitaria_streak_virus	1.000000
Dioscorea bacilliform virus	29	Dioscorea_alata_bacilliform_virus	1.000000
Discula destructiva virus 2 segment 1	2	Chlorella_PBCV_1_virus	1.000000
Dobrava virus segment M	17	Bacteriophage_c2	0.117647
Dobrava virus segment S	2	Chlorella_virus_FR483	1.000000
Dobrava-Belgrade virus strain DOBV/Ano-Poroia/Afl9/1999	21	Acanthamoeba_polyphaga_mimivirus	0.142857
Dolichos yellow mosaic virus	9	Dolichos_yellow_mosaic_virus	1.000000
Dolphin morbillivirus	66	Acanthamoeba_polyphaga_mimivirus	0.106061
Dracaena mottle virus	31	Dracaena_mottle_virus	0.548387
Drosophila C virus	34	Acanthamoeba_polyphaga_mimivirus	0.235294
Drosophila x virus segment A	9	Bacteriophage_RB14	0.222222
Drosophila x virus segment B	10	Caretta_caretta_papillomavirus_1	0.200000
Duck adenovirus A	155	Duck_adenovirus_A	1.000000
Duck circovirus	6	Duck_circovirus	1.000000
Duck hepatitis B virus	9	DHBV	1.000000
Dugbe virus segment L	38	Acanthamoeba_polyphaga_mimivirus	0.105263
Dugbe virus segment M	18	Acanthamoeba_polyphaga_mimivirus	0.111111
Dulcamara mottle virus	23	EhV	0.130435
East African cassava mosaic Cameroon virus DNA A	11	East_African_cassava_mosaic_Cameroon_virus	1.000000
East African cassava mosaic Cameroon virus DNA B	15	East_African_cassava_mosaic_Cameroon_virus	1.000000
East African cassava mosaic Kenya virus DNA A	9	East_African_cassava_mosaic_Kenya_virus	1.000000
East African cassava mosaic Kenya virus DNA B	16	East_African_cassava_mosaic_Kenya_virus	1.000000
East African cassava mosaic Zanzibar virus DNA B	9	East_African_cassava_mosaic_Zanzibar_virus	1.000000
East African cassava mosaic Zanzibar virus DNA-A	7	East_African_cassava_mosaic_Zanzibar_virus	1.000000
East African cassava mosaic virus DNA A	8	EACMV	1.000000
East African cassava mosaic virus DNA B	9	EACMV	1.000000
East Asian Passiflora virus	34	Acanthamoeba_polyphaga_mimivirus	0.088235
Eastern equine encephalitis virus	42	Bacteriophage_D3	0.071429
Ecotropis obliqua NPV	476	Ecotropis_obliqua_NPV	1.000000
Ectocarpus siliculosus virus 1	1248	Ectocarpus_siliculosus_virus	1.000000
Ectromelia virus	814	Ectromelia_mousepox_virus	0.968059
Ectropis obliqua picorna-like virus	31	Acanthamoeba_polyphaga_mimivirus	0.096774
Eggplant mosaic virus	24	Murine_adenovirus_3	0.083333
Eimeria brunetti RNA virus 1	16	Mycobacteriophage_Pukovnik	0.125000
Elm mottle virus RNA 1	20	Acanthamoeba_polyphaga_mimivirus	0.100000
Elm mottle virus RNA 2	8	Avipoxvirus_clade_B1	0.250000
Elm mottle virus RNA 3	6	Frog_adenovirus_1	0.333333
Emiliania huxleyi virus 86	1540	EhV	1.000000
Encephalomyocarditis virus	35	Bacteriophage_F10	0.057143
Entebbe bat virus	35	Bacteriophage_BFK20	0.057143
Enterobacteria phage 933W	199	Escherichia_Stx1_converting_bacteriophage	0.537688
Enterobacteria phage BP-4795	223	Enterobacteria_phage_BP_4795	0.869955
Enterobacteria phage ES18	167	Enterobacteria_phage_ES18	0.976048
Enterobacteria phage FI	20	Bacteriophage_F10	0.100000
Enterobacteria phage Felix 01	323	Bacteriophage_Felix_01	1.000000
Enterobacteria phage Fels-2	118	Enterobacteria_phage_Fels_2	1.000000
Enterobacteria phage G4	34	Enterobacteria_phage_G4_sensu_lato	1.000000
Enterobacteria phage GA	21	Acidianus_filamentous_virus_1	0.095238
Enterobacteria phage HK022	133	Bacteriophage_HK022	0.932331
Enterobacteria phage HK620	141	Bacteriophage_HK620	1.000000
Enterobacteria phage HK97	143	Bacteriophage_HK97	0.993007
Enterobacteria phage I2-2	25	Bacteriophage_I2_2	1.000000
Enterobacteria phage If1	37	Bacteriophage_If1	1.000000
Enterobacteria phage Ike	26	Bacteriophage_Ike	1.000000
Enterobacteria phage JK06	157	Bacteriophage_JK06	1.000000
Enterobacteria phage JS98	624	Enterobacteria_phage_JS98	0.993590
Enterobacteria phage K1-5	190	Bacteriophage_k1_5	1.000000
Enterobacteria phage K1E	167	Bacteriophage_K1E	0.970060
Enterobacteria phage K1F	142	Bacteriophage_K1F	1.000000
Enterobacteria phage LKA1	167	Bacteriophage_LKA1	1.000000
Enterobacteria phage M13	27	Bacteriophage_M13	1.000000
Enterobacteria phage Mu	130	Bacteriophage_Mu	1.000000
Enterobacteria phage N15	178	Bacteriophage_N15	1.000000
Enterobacteria phage N4	244	Bacteriophage_N4	1.000000
Enterobacteria phage P1	350	Bacteriophage_P1	1.000000
Enterobacteria phage P2	144	Bacteriophage_P2	0.986111
Enterobacteria phage P22 virus	152	Bacteriophage_P22	0.940789
Enterobacteria phage P4	42	Bacteriophage_P4	1.000000
Enterobacteria phage PRD1	69	Bacteriophage_PRD1	1.000000
Enterobacteria phage PsP3	103	Bacteriophage_PSP3	1.000000
Enterobacteria phage Qbeta	17	Thermus_phage_YS40	0.176471
Enterobacteria phage RB14	642	Bacteriophage_RB14	0.990654
Enterobacteria phage RB16	690	Enterobacteria_phage_RB16	1.000000
Enterobacteria phage RB32	590	Bacteriophage_RB32	0.964407
Enterobacteria phage RB43	658	Bacteriophage_RB43	0.933131
Enterobacteria phage RB49	652	Bacteriophage_RB49	0.995399
Enterobacteria phage RB51	602	Bacteriophage_RB51	0.908638
Enterobacteria phage RB69	621	Bacteriophage_RB69	1.000000
Enterobacteria phage RTP	166	Bacteriophage_RTP	1.000000
Enterobacteria phage SP6	151	Bacteriophage_SP6	1.000000
Enterobacteria phage ST104	147	Enterobacteria_phage_ST104	0.693878
Enterobacteria phage ST64T	161	Enterobacteria_phage_ST64T	1.000000
Enterobacteria phage Sf6	149	Bacteriophage_SfVI	0.973154
Enterobacteria phage SfV	160	Bacteriophage_V	1.000000
Enterobacteria phage St-1	26	Bacteriophage_St_1	1.000000
Enterobacteria phage T1	140	Bacteriophage_T1	1.000000
Enterobacteria phage T3	127	Bacteriophage_T3	0.842520
Enterobacteria phage T4	619	Bacteriophage_T4	0.982229
Enterobacteria phage T5	493	Bacteriophage_T5	1.000000
Enterobacteria phage T7	143	Bacteriophage_T7	0.993007
Enterobacteria phage TLS	180	Bacteriophage_TLS	1.000000
Enterobacteria phage VT2-Sakai	234	Escherichia_Stx1_converting_bacteriophage	0.709402
Enterobacteria phage alpha3	23	Bacteriophage_alpha_3	1.000000
Enterobacteria phage epsilon15	165	Enterobacteria_phage_epsilon_15	1.000000
Enterobacteria phage lambda	170	Bacteriophage_lambda	1.000000
Enterobacteria phage phiP27	164	Bacteriophage_P27	1.000000
Enterobacteria phage phiX174	28	Enterobacteria_phage_phiX174_sensu_lato	1.000000
Enterobacterio phage MS2	8	Tursiops_truncatus_papillomavirus_1	0.250000
Enterococcus phage phiEF24C	519	Enterococcus_faecalis_bacteriophage_phiEF24C	1.000000
Enzootic nasal tumour virus of goats	35	ENTV	1.000000
Epinephelus tauvina nervous necrosis virus RNA 1	10	EHV	0.200000
Epiphyas postvittana NPV	410	Epiphyas_postvittana_NPV	1.000000
Equid herpesvirus 1	475	Equid_herpesvirus_1	0.989474
Equid herpesvirus 2	671	EHV	0.989568
Equid herpesvirus 4	541	Equid_herpesvirus_4	0.979667
Equid herpesvirus 9	552	Equid_herpesvirus_9	0.998188
Equine arteritis virus	66	Bovine_adenovirus_A	0.045455
Equine coronavirus	127	Acanthamoeba_polyphaga_mimivirus	0.110236
Equine foamy virus	46	Acanthamoeba_polyphaga_mimivirus	0.173913
Equine infectious anemia virus	28	Acanthamoeba_polyphaga_mimivirus	0.250000
Equine rhinitis A virus	30	Acanthamoeba_polyphaga_mimivirus	0.133333
Equine rhinitis B virus 1	25	Aeromonas_phage_25	0.080000
Equine rhinitis B virus 2	39	Marseillevirus	0.076923
Equinus papillomavirus	35	Equus_caballus_papillomavirus_1	0.885714
Equus caballus papillomavirus - 1	19	Equus_caballus_papillomavirus_1	1.000000
Erectites yellow mosaic virus DNA-A	15	Erectites_yellow_mosaic_virus	1.000000
Erethizon dorsatum papillomavirus type 1	39	Erethizon_dorsatum_papillomavirus_type_1	1.000000
Erwinia amylovora ATCC 49946 plasmid 1	98	Equid_herpesvirus_4	0.040816
Erwinia amylovora phage Era103	144	Enterobacteria_phage_Era103	1.000000
Erysimum latent virus	21	Archaeal_BJ1_virus	0.142857
Escherichia coli E24377A plasmid pETEC_35	130	Acanthamoeba_polyphaga_mimivirus	0.076923
Escherichia coli O157:H7 str. EC4115 plasmid pEC4115	146	Acanthamoeba_polyphaga_mimivirus	0.157534
Escherichia coli O157:H7 str. Sakai plasmid pOSAK1	10	AHV	0.200000
Escherichia coli O157:H7 str. TW14359 plasmid pO157	339	Acanthamoeba_polyphaga_mimivirus	0.112094
Escherichia coli SE11 plasmid pSE11-3	231	Acanthamoeba_polyphaga_mimivirus	0.077922
Escherichia coli UMN026 plasmid p1ESCUM	437	Acanthamoeba_polyphaga_mimivirus	0.048055
Escherichia phage phiV10	144	Enterobacteria_phage_phiV10	1.000000
Escherichia phage rv5	499	Escherichia_coli_bacteriophage_rv5	1.000000
Eubacterium eligens ATCC 27750 plasmid unnamed	2354	Acanthamoeba_polyphaga_mimivirus	0.210280
Eupatorium yellow vein virus	14	EpYVV	1.000000
Euphorbia leaf curl virus DNA A	10	Euphorbia_leaf_curl_virus	1.000000
Euphorbia mosaic virus-Yucatan Peninsula DNA A	6	Euphorbia_mosaic_geminivirus	1.000000
Euphorbia mosaic virus-Yucatan Peninsula DNA B	11	Euphorbia_mosaic_geminivirus	1.000000
Euproctis pseudoconspersa nucleopolyhedrovirus	490	Euproctis_pseudoconspersa_nucleopolyhedrovirus	1.000000
Euprosterna elaeasa virus	30	Phthorimaea_operculella_granulovirus	0.133333
European bat lyssavirus 1	41	ATV	0.048780
European bat lyssavirus 2	42	Acanthamoeba_polyphaga_mimivirus	0.095238
European brown hare syndrome virus	32	Acanthamoeba_polyphaga_mimivirus	0.062500
European elk papillomavirus	25	Alces_alces_papillomavirus_1	1.000000
European mountain ash ringspot-associated virus RNA 1	30	Acanthamoeba_polyphaga_mimivirus	0.233333
European mountain ash ringspot-associated virus RNA 2	11	Acanthamoeba_polyphaga_mimivirus	0.363636
Eyach virus segment 1	18	Feldmannia_sp_virus	0.111111
Eyach virus segment 10	6	Caviid_herpesvirus_2	0.333333
Eyach virus segment 2	15	Acholeplasma_laidlawii_phage_L2	0.133333
Eyach virus segment 3	20	Acanthamoeba_polyphaga_mimivirus	0.100000
Eyach virus segment 4	14	Bacillus_phage_IEBH	0.142857
Eyach virus segment 5	14	Myxoma_virus	0.214286
Eyach virus segment 6	4	OvHV	0.500000
Eyach virus segment 7	5	Acanthamoeba_polyphaga_mimivirus	0.400000
Eyach virus segment 8	10	Enterobacteria_phage_RB16	0.200000
Eyach virus segment 9	3	Torque_teno_virus_6	0.666667
Feldmannia species virus	579	Feldmannia_sp_virus	1.000000
Felid herpesvirus 1	475	Felid_herpesvirus_1	0.995789
Feline calicivirus	29	Acanthamoeba_polyphaga_mimivirus	0.103448
Feline foamy virus	31	Acanthamoeba_polyphaga_mimivirus	0.161290
Feline immunodeficiency virus	22	AMEV	0.181818
Feline infectious peritonitis virus	86	Acanthamoeba_polyphaga_mimivirus	0.162791
Feline leukemia virus	47	Rauscher_murine_leukemia_virus	0.127660
Felis domesticus papillomavirus type 1	37	Felis_domesticus_papillomavirus_type_1	1.000000
Fer-de-lance virus	53	Aeh	0.056604
Figwort mosaic virus	33	FMV	1.000000
Fiji disease virus chromosome segment 4	14	Acanthamoeba_polyphaga_mimivirus	0.428571
Fiji disease virus segment 1	11	Acanthamoeba_polyphaga_mimivirus	0.272727
Fiji disease virus segment 10	4	Acanthamoeba_polyphaga_mimivirus	1.000000
Fiji disease virus segment 2	19	Acanthamoeba_polyphaga_mimivirus	0.473684
Fiji disease virus segment 3	12	Acanthamoeba_polyphaga_mimivirus	0.166667
Fiji disease virus segment 5	12	Acanthamoeba_polyphaga_mimivirus	0.416667
Fiji disease virus segment 6	15	Acanthamoeba_polyphaga_mimivirus	0.133333
Fiji disease virus segment 7	5	Acanthamoeba_polyphaga_mimivirus	0.400000
Fiji disease virus segment 8	5	Bacteriophage_RB32	0.400000
Fiji disease virus segment 9	2	Lumpy_skin_disease_virus_NI_2490	1.000000
Finch circovirus	3	Finch_circovirus	1.000000
Finch polyomavirus	23	Finch_polyomavirus	1.000000
Flavobacterium phage 11b	132	Flavobacterium_phage_11b	1.000000
Flexal virus segment L	25	Acanthamoeba_polyphaga_mimivirus	0.080000
Flexal virus segment S	10	Invertebrate_iridescent_virus_3	0.400000
Flock house virus RNA 1	15	Bacteriophage_P22	0.133333
Foot-and-mouth disease virus - type A	31	Cotesia_congregata_Polydnavirus	0.129032
Foot-and-mouth disease virus - type Asia 1	34	HZV	0.088235
Foot-and-mouth disease virus - type C	25	Streptococcus_phage_MM1	0.120000
Foot-and-mouth disease virus - type O	24	Burkholderia_phage_Bcep176	0.125000
Foot-and-mouth disease virus - type SAT 1	31	Burkholderia_cepacia_complex_phage_BcepC6B	0.064516
Foot-and-mouth disease virus - type SAT 2	35	Bacteriophage_T1	0.085714
Foot-and-mouth disease virus - type SAT 3	27	Desmodium_leaf_distortion_virus	0.074074
Fort Morgan virus	45	Bacteriophage_jj50	0.044444
Fowl adenovirus A	170	Fowl_adenovirus_A	1.000000
Fowl adenovirus C	169	Fowl_adenovirus_D	0.118343
Fowl adenovirus D	173	Fowl_adenovirus_D	1.000000
Fowl adenovirus E	185	Fowl_adenovirus_D	0.394595
Fowlpox virus	1086	Avipoxvirus_clade_A1	0.997238
Foxtail mosaic virus	27	Bacteriophage_sk1	0.111111
Fragaria chiloensis latent virus RNA 1	17	Ralstonia_phage_RSA1	0.117647
Fragaria chiloensis latent virus RNA 2	8	Acanthamoeba_polyphaga_mimivirus	0.250000
Fragaria chiloensis latent virus RNA 3	15	Mouse_cytomegalovirus_1	0.200000
Frangipani mosaic virus	19	Avipoxvirus_clade_B1	0.157895
Freesia mosaic virus	33	Acanthamoeba_polyphaga_mimivirus	0.060606
Friend murine leukemia virus	32	Rauscher_murine_leukemia_virus	1.000000
Fringilla coelebs papillomavirus	30	Fringilla_coelebs_papillomavirus	1.000000
Fritillary virus Y	29	Bacteriophage_V	0.137931
Frog adenovirus 1	100	Frog_adenovirus_1	1.000000
Frog virus 3	388	FV	0.809278
Fujinami sarcoma virus	13	Human_adenovirus_54	0.153846
Fusarium graminearum dsRNA mycovirus-1	23	Bacteriophage_LKD16	0.130435
Fusarium poae virus 1 RNA 1	5	Streptococcus_phage_C1	0.400000
Fusarium poae virus 1 RNA 2	5	Lactococcus_phage_712	0.400000
GB virus C/Hepatitis G virus	33	Actinophage_VWB	0.060606
Galinsoga mosaic virus	17	Bacteriophage_Syn9	0.117647
Galleria mellonella densovirus	19	Galleria_mellonella_densovirus	1.000000
Gallid herpesvirus 1	560	Avian_infectious_laryngotracheitis_virus	1.000000
Gallid herpesvirus 2	690	Gallid_herpesvirus_2	1.000000
Gallid herpesvirus 3	621	GaHV	0.990338
Garlic latent virus	33	Acanthamoeba_polyphaga_mimivirus	0.212121
Garlic virus A	35	Acanthamoeba_polyphaga_mimivirus	0.171429
Garlic virus C	30	Acanthamoeba_polyphaga_mimivirus	0.100000
Garlic virus E	38	Actinomyces_phage_Av_1	0.052632
Garlic virus X	28	Bacteriophage_N4	0.071429
Geobacillus phage GBSV1	143	Bacteriophage_GBSV1	0.986014
Geobacillus thermodenitrificans NG80-2 plasmid pLW1071	197	Acanthamoeba_polyphaga_mimivirus	0.177665
Getah virus	44	Bacteriophage_RB14	0.068182
Giardia lamblia virus	25	Acanthocystis_turfacea_Chlorella_virus_1	0.080000
Gibbon ape leukemia virus	32	Rauscher_murine_leukemia_virus	0.125000
Gill-associated virus	99	CpGV	0.030303
Glossina pallidipes salivary gland hypertrophy virus	681	Glossina_pallidipes_salivary_gland_hypertrophy_virus	1.000000
Gluconacetobacter diazotrophicus PAl 5 plasmid pGDIA01	92	Actinoplanes_phage_phiAsp2	0.065217
Glypta fumiferanae ichnovirus segment A10	9	Glypta_fumiferanae_ichnovirus	1.000000
Glypta fumiferanae ichnovirus segment A4	2	Glypta_fumiferanae_ichnovirus	1.000000
Glypta fumiferanae ichnovirus segment A5	4	Glypta_fumiferanae_ichnovirus	1.000000
Glypta fumiferanae ichnovirus segment A6	4	Glypta_fumiferanae_ichnovirus	1.000000
Glypta fumiferanae ichnovirus segment A7	2	Glypta_fumiferanae_ichnovirus	1.000000
Glypta fumiferanae ichnovirus segment A8	4	Glypta_fumiferanae_ichnovirus	1.000000
Glypta fumiferanae ichnovirus segment A9	3	Glypta_fumiferanae_ichnovirus	1.000000
Glypta fumiferanae ichnovirus segment B1	5	Glypta_fumiferanae_ichnovirus	1.000000
Glypta fumiferanae ichnovirus segment B10	9	Glypta_fumiferanae_ichnovirus	1.000000
Glypta fumiferanae ichnovirus segment B11	6	Glypta_fumiferanae_ichnovirus	1.000000
Glypta fumiferanae ichnovirus segment B12	5	Glypta_fumiferanae_ichnovirus	1.000000
Glypta fumiferanae ichnovirus segment B13	8	Glypta_fumiferanae_ichnovirus	1.000000
Glypta fumiferanae ichnovirus segment B14	9	Glypta_fumiferanae_ichnovirus	1.000000
Glypta fumiferanae ichnovirus segment B15	9	Glypta_fumiferanae_ichnovirus	1.000000
Glypta fumiferanae ichnovirus segment B16	6	Glypta_fumiferanae_ichnovirus	1.000000
Glypta fumiferanae ichnovirus segment B17	9	Glypta_fumiferanae_ichnovirus	1.000000
Glypta fumiferanae ichnovirus segment B18	9	Glypta_fumiferanae_ichnovirus	1.000000
Glypta fumiferanae ichnovirus segment B19	2	Glypta_fumiferanae_ichnovirus	1.000000
Glypta fumiferanae ichnovirus segment B2	7	Glypta_fumiferanae_ichnovirus	1.000000
Glypta fumiferanae ichnovirus segment B20	12	Glypta_fumiferanae_ichnovirus	1.000000
Glypta fumiferanae ichnovirus segment B21	11	Glypta_fumiferanae_ichnovirus	1.000000
Glypta fumiferanae ichnovirus segment B22	8	Glypta_fumiferanae_ichnovirus	1.000000
Glypta fumiferanae ichnovirus segment B23	4	Glypta_fumiferanae_ichnovirus	1.000000
Glypta fumiferanae ichnovirus segment B24	9	Glypta_fumiferanae_ichnovirus	1.000000
Glypta fumiferanae ichnovirus segment B25	7	Glypta_fumiferanae_ichnovirus	1.000000
Glypta fumiferanae ichnovirus segment B26	6	Glypta_fumiferanae_ichnovirus	1.000000
Glypta fumiferanae ichnovirus segment B27	9	Glypta_fumiferanae_ichnovirus	1.000000
Glypta fumiferanae ichnovirus segment B28	13	Glypta_fumiferanae_ichnovirus	1.000000
Glypta fumiferanae ichnovirus segment B29	13	Glypta_fumiferanae_ichnovirus	1.000000
Glypta fumiferanae ichnovirus segment B3	5	Glypta_fumiferanae_ichnovirus	1.000000
Glypta fumiferanae ichnovirus segment B30	19	Glypta_fumiferanae_ichnovirus	1.000000
Glypta fumiferanae ichnovirus segment B31	4	Glypta_fumiferanae_ichnovirus	1.000000
Glypta fumiferanae ichnovirus segment B32	17	Glypta_fumiferanae_ichnovirus	1.000000
Glypta fumiferanae ichnovirus segment B33	10	Glypta_fumiferanae_ichnovirus	1.000000
Glypta fumiferanae ichnovirus segment B34	15	Glypta_fumiferanae_ichnovirus	1.000000
Glypta fumiferanae ichnovirus segment B35	13	Glypta_fumiferanae_ichnovirus	1.000000
Glypta fumiferanae ichnovirus segment B36	11	Glypta_fumiferanae_ichnovirus	1.000000
Glypta fumiferanae ichnovirus segment B37	8	Glypta_fumiferanae_ichnovirus	1.000000
Glypta fumiferanae ichnovirus segment B38	13	Glypta_fumiferanae_ichnovirus	1.000000
Glypta fumiferanae ichnovirus segment B39	12	Glypta_fumiferanae_ichnovirus	1.000000
Glypta fumiferanae ichnovirus segment B4	7	Glypta_fumiferanae_ichnovirus	1.000000
Glypta fumiferanae ichnovirus segment B40	8	Glypta_fumiferanae_ichnovirus	1.000000
Glypta fumiferanae ichnovirus segment B41	10	Glypta_fumiferanae_ichnovirus	1.000000
Glypta fumiferanae ichnovirus segment B42	8	Glypta_fumiferanae_ichnovirus	1.000000
Glypta fumiferanae ichnovirus segment B43	16	Glypta_fumiferanae_ichnovirus	1.000000
Glypta fumiferanae ichnovirus segment B44	8	Glypta_fumiferanae_ichnovirus	1.000000
Glypta fumiferanae ichnovirus segment B45	12	Glypta_fumiferanae_ichnovirus	1.000000
Glypta fumiferanae ichnovirus segment B46	12	Glypta_fumiferanae_ichnovirus	1.000000
Glypta fumiferanae ichnovirus segment B47	11	Glypta_fumiferanae_ichnovirus	1.000000
Glypta fumiferanae ichnovirus segment B48	8	Glypta_fumiferanae_ichnovirus	1.000000
Glypta fumiferanae ichnovirus segment B49	13	Glypta_fumiferanae_ichnovirus	1.000000
Glypta fumiferanae ichnovirus segment B5	6	Glypta_fumiferanae_ichnovirus	1.000000
Glypta fumiferanae ichnovirus segment B50	14	Glypta_fumiferanae_ichnovirus	1.000000
Glypta fumiferanae ichnovirus segment B51	6	Glypta_fumiferanae_ichnovirus	1.000000
Glypta fumiferanae ichnovirus segment B52	8	Glypta_fumiferanae_ichnovirus	1.000000
Glypta fumiferanae ichnovirus segment B53	13	Glypta_fumiferanae_ichnovirus	1.000000
Glypta fumiferanae ichnovirus segment B54	10	Glypta_fumiferanae_ichnovirus	1.000000
Glypta fumiferanae ichnovirus segment B55	9	Glypta_fumiferanae_ichnovirus	1.000000
Glypta fumiferanae ichnovirus segment B56	11	Glypta_fumiferanae_ichnovirus	1.000000
Glypta fumiferanae ichnovirus segment B57	12	Glypta_fumiferanae_ichnovirus	1.000000
Glypta fumiferanae ichnovirus segment B58	15	Glypta_fumiferanae_ichnovirus	1.000000
Glypta fumiferanae ichnovirus segment B59	16	Glypta_fumiferanae_ichnovirus	1.000000
Glypta fumiferanae ichnovirus segment B6	5	Glypta_fumiferanae_ichnovirus	1.000000
Glypta fumiferanae ichnovirus segment B60	16	Glypta_fumiferanae_ichnovirus	1.000000
Glypta fumiferanae ichnovirus segment B61	17	Glypta_fumiferanae_ichnovirus	1.000000
Glypta fumiferanae ichnovirus segment B62	12	Glypta_fumiferanae_ichnovirus	1.000000
Glypta fumiferanae ichnovirus segment B63	8	Glypta_fumiferanae_ichnovirus	1.000000
Glypta fumiferanae ichnovirus segment B64	15	Glypta_fumiferanae_ichnovirus	1.000000
Glypta fumiferanae ichnovirus segment B65	11	Glypta_fumiferanae_ichnovirus	1.000000
Glypta fumiferanae ichnovirus segment B7	8	Glypta_fumiferanae_ichnovirus	1.000000
Glypta fumiferanae ichnovirus segment B8	2	Glypta_fumiferanae_ichnovirus	1.000000
Glypta fumiferanae ichnovirus segment B9	6	Glypta_fumiferanae_ichnovirus	1.000000
Glypta fumiferanae ichnovirus segment C1	9	Glypta_fumiferanae_ichnovirus	1.000000
Glypta fumiferanae ichnovirus segment C10	15	Glypta_fumiferanae_ichnovirus	1.000000
Glypta fumiferanae ichnovirus segment C11	11	Glypta_fumiferanae_ichnovirus	1.000000
Glypta fumiferanae ichnovirus segment C12	14	Glypta_fumiferanae_ichnovirus	1.000000
Glypta fumiferanae ichnovirus segment C13	18	Glypta_fumiferanae_ichnovirus	1.000000
Glypta fumiferanae ichnovirus segment C14	14	Glypta_fumiferanae_ichnovirus	1.000000
Glypta fumiferanae ichnovirus segment C15	10	Glypta_fumiferanae_ichnovirus	1.000000
Glypta fumiferanae ichnovirus segment C16	17	Glypta_fumiferanae_ichnovirus	1.000000
Glypta fumiferanae ichnovirus segment C17	18	Glypta_fumiferanae_ichnovirus	1.000000
Glypta fumiferanae ichnovirus segment C18	13	Glypta_fumiferanae_ichnovirus	1.000000
Glypta fumiferanae ichnovirus segment C19	20	Glypta_fumiferanae_ichnovirus	1.000000
Glypta fumiferanae ichnovirus segment C2	7	Glypta_fumiferanae_ichnovirus	1.000000
Glypta fumiferanae ichnovirus segment C20	12	Glypta_fumiferanae_ichnovirus	1.000000
Glypta fumiferanae ichnovirus segment C21	12	Glypta_fumiferanae_ichnovirus	1.000000
Glypta fumiferanae ichnovirus segment C22	24	Glypta_fumiferanae_ichnovirus	1.000000
Glypta fumiferanae ichnovirus segment C3	27	Glypta_fumiferanae_ichnovirus	1.000000
Glypta fumiferanae ichnovirus segment C4	7	Glypta_fumiferanae_ichnovirus	1.000000
Glypta fumiferanae ichnovirus segment C5	16	Glypta_fumiferanae_ichnovirus	1.000000
Glypta fumiferanae ichnovirus segment C6	15	Glypta_fumiferanae_ichnovirus	1.000000
Glypta fumiferanae ichnovirus segment C7	11	Glypta_fumiferanae_ichnovirus	1.000000
Glypta fumiferanae ichnovirus segment C8	17	Glypta_fumiferanae_ichnovirus	1.000000
Glypta fumiferanae ichnovirus segment C9	11	Glypta_fumiferanae_ichnovirus	1.000000
Glypta fumiferanae ichnovirus segment D1	16	Glypta_fumiferanae_ichnovirus	1.000000
Glypta fumiferanae ichnovirus segment D2	27	Glypta_fumiferanae_ichnovirus	1.000000
Glypta fumiferanae ichnovirus segment D3	17	Glypta_fumiferanae_ichnovirus	1.000000
Glypta fumiferanae ichnovirus segment D4	18	Glypta_fumiferanae_ichnovirus	1.000000
Glypta fumiferanae ichnovirus segment D5	25	Glypta_fumiferanae_ichnovirus	1.000000
Glypta fumiferanae ichnovirus segment D6	15	Glypta_fumiferanae_ichnovirus	1.000000
Glypta fumiferanae ichnovirus segment D7	17	Glypta_fumiferanae_ichnovirus	1.000000
Glypta fumiferanae ichnovirus segment E1	27	Glypta_fumiferanae_ichnovirus	1.000000
Goatpox virus Pellor	583	Goatpox_virus_Pellor	1.000000
Golden shiner reovirus segment 1	14	McVI	0.214286
Golden shiner reovirus segment 2	8	Bacteriophage_SH1	0.250000
Golden shiner reovirus segment 3	14	MVDV	0.142857
Golden shiner reovirus segment 4	7	Bacteriophage_KVP40	0.428571
Golden shiner reovirus segment 5	9	Contagious_pustular_dermatitis_virus	0.222222
Golden shiner reovirus segment 6	5	Banana_streak_GF_virus	0.400000
Goose hemorrhagic polyomavirus	21	Goose_hemorrhagic_polyomavirus	1.000000
Goose paramyxovirus SF02	55	Acanthamoeba_polyphaga_mimivirus	0.036364
Goose parvovirus	17	GPV	1.000000
Gordonia bronchialis DSM 43247 plasmid pGBRO01	276	Murid_herpesvirus_2	0.032609
Grapevine Algerian latent virus	18	HZV	0.166667
Grapevine berry inner necrosis virus	22	Acanthamoeba_polyphaga_mimivirus	0.227273
Grapevine chrome mosaic virus RNA 1	21	Burkholderia_cenocepacia_phage_BcepMu	0.095238
Grapevine chrome mosaic virus RNA 2	11	Bacteriophage_HP1	0.181818
Grapevine fanleaf virus RNA 1	28	Chlorella_virus_FR483	0.071429
Grapevine fanleaf virus RNA 2	13	Acanthamoeba_polyphaga_mimivirus	0.153846
Grapevine fleck virus	24	EhV	0.125000
Grapevine leafroll-associated virus 10	53	Acanthamoeba_polyphaga_mimivirus	0.075472
Grapevine leafroll-associated virus 2	66	Acanthamoeba_polyphaga_mimivirus	0.136364
Grapevine leafroll-associated virus 3	70	Acanthamoeba_polyphaga_mimivirus	0.085714
Grapevine rootstock stem lesion associated virus	65	Helicoverpa_armigera_granulovirus	0.046154
Grapevine virus A	20	Bacteriophage_phiEcoM_GJ1	0.100000
Grapevine virus B	26	Faba_bean_necrotic_yellows_virus	0.076923
Great Island virus segment 1	17	Caviid_herpesvirus_2	0.176471
Great Island virus segment 2	10	Mycobacteriophage_Cooper	0.200000
Great Island virus segment 3	2	Pseudocowpox_virus	1.000000
Gremmeniella abietina RNA virus L1	15	Cyanophage_P60	0.200000
Gremmeniella abietina RNA virus L2	21	STIV	0.095238
Gremmeniella abietina RNA virus MS1 RNA 1	2	Alces_alces_papillomavirus_1	1.000000
Gremmeniella abietina mitochondrial RNA virus S2	14	Acanthamoeba_polyphaga_mimivirus	0.357143
Gremmeniella abietina type B RNA virus XL1	34	Acanthamoeba_polyphaga_mimivirus	0.147059
Ground squirrel hepatitis virus	13	GSHV	1.000000
Groundnut bud necrosis virus segment L	28	Acanthamoeba_polyphaga_mimivirus	0.357143
Groundnut bud necrosis virus segment M	13	Acanthamoeba_polyphaga_mimivirus	0.307692
Groundnut bud necrosis virus segment S	12	Acanthamoeba_polyphaga_mimivirus	0.500000
Groundnut rosette virus	18	Clostridium_difficile_phage_phiC2	0.166667
Gryllus bimaculatus nudivirus	352	Gryllus_bimaculatus_nudivirus	1.000000
Guanarito virus segment L	23	Acanthamoeba_polyphaga_mimivirus	0.217391
Guanarito virus segment S	8	Bacteriophage_RB69	0.250000
Gull circovirus	5	Gull_circovirus	1.000000
Haemophilus phage HP1	130	Bacteriophage_HP1	0.815385
Haemophilus phage HP2	113	Bacteriophage_HP2	1.000000
Haemophilus somnus 129PT plasmid pHS129	18	Acanthamoeba_polyphaga_mimivirus	0.111111
Haloarcula marismortui ATCC 43049 plasmid pNG100	133	Bordetella_phage_BPP_1	0.022556
Haloarcula marismortui ATCC 43049 plasmid pNG200	113	Actinophage_VWB	0.026549
Haloarcula phage SH1	119	Bacteriophage_SH1	1.000000
Halobacterium salinarum R1 plasmid PHS1	532	Crocodilepox_virus	0.022556
Haloferax volcanii DS2 plasmid pHV1	339	Acanthamoeba_polyphaga_mimivirus	0.026549
Halorubrum phage HF2	317	Halovirus_HF1	0.678233
Halovirus HF1	291	Halovirus_HF1	0.996564
Hamster polyomavirus	17	HaPyV	1.000000
Hantaan virus	18	Bacteriophage_RM_378	0.111111
Hantaan virus segment L	26	Acanthamoeba_polyphaga_mimivirus	0.307692
Hantavirus Z10 chromosome L	23	Acanthamoeba_polyphaga_mimivirus	0.217391
Hantavirus Z10 segment M	10	Human_herpesvirus_6	0.200000
Hardenbergia mosaic virus	29	Acanthamoeba_polyphaga_mimivirus	0.137931
Helicobasidium mompa No.17 dsRNA virus segment L	31	Deftia_acidovorans_bacteriophage_phiW_14	0.064516
Helicobasidium mompa No.17 dsRNA virus segment S	9	Acanthamoeba_polyphaga_mimivirus	0.222222
Helicoverpa armigera NPV	523	Helicoverpa_armigera_NPV	0.975143
Helicoverpa armigera nucleopolyhedrovirus G4	531	Helicoverpa_armigera_NPV	0.585687
Helicoverpa armigera stunt virus RNA 1	25	Mycobacteriophage_Che9c	0.160000
Helicoverpa armigera stunt virus RNA 2	9	STLCV	0.222222
Helicoverpa zea SNPV	478	Helicoverpa_zea_SNPV	0.874477
Heliothis armigera cypovirus 5 segment 1	17	Avipoxvirus_clade_B1	0.117647
Heliothis armigera cypovirus 5 segment 2	14	Acanthamoeba_polyphaga_mimivirus	0.500000
Heliothis armigera cypovirus 5 segment 3	13	Acanthamoeba_polyphaga_mimivirus	0.153846
Heliothis armigera cypovirus 5 segment 4	17	Melanoplus_sanguinipes_entomopoxvirus	0.176471
Heliothis armigera cypovirus 5 segment 5	13	Acanthamoeba_polyphaga_mimivirus	0.230769
Heliothis armigera cypovirus 5 segment 6	5	Chlorella_virus_CV_NY_2A	0.400000
Heliothis armigera cypovirus 5 segment 7	3	Lymphocystis_disease_virus_isolate_China	0.666667
Heliothis virescens ascovirus 3e	676	Heliothis_virescens_ascovirus_3e	0.998521
Heliothis zea virus 1	816	HZV	0.998775
Helminthosporium victoriae 145S virus	50	Pseudalatia_unipuncta_granulosis_virus	0.060000
Helminthosporium victoriae virus 190S	35	Mycobacteriophage_Brujita	0.114286
Hendra virus	75	Acanthamoeba_polyphaga_mimivirus	0.173333
Hepatitis A virus	33	Acanthamoeba_polyphaga_mimivirus	0.151515
Hepatitis B virus	14	HBV	1.000000
Hepatitis C virus genotype 1	42	Bacteriophage_IN93	0.071429
Hepatitis C virus genotype 2	39	HZV	0.076923
Hepatitis C virus genotype 3	47	Bacteriophage_LKA1	0.042553
Hepatitis C virus genotype 4	26	MuHV	0.115385
Hepatitis C virus genotype 5	34	Mycobacteriophage_Catera	0.088235
Hepatitis C virus genotype 6	40	Agrotis_ipsilon_multiple_nucleopolyhedrovirus	0.075000
Hepatitis E virus	30	Bacteriophage_mu1_6	0.100000
Hepatitis GB virus A	39	Feldmannia_sp_virus	0.076923
Hepatitis GB virus B	31	Adoxophyes_orana_granulovirus	0.064516
Heron hepatitis B virus	5	HHBV	1.000000
Heterocapsa circularisquama RNA virus	18	Bacteriophage_KS9	0.111111
Heterosigma akashiwo RNA virus SOG263	37	Enterococcus_faecalis_phage_phiFL2A	0.081081
Hibiscus chlorotic ringspot virus	14	Archaeophage_PsiM2	0.142857
Hibiscus latent Singapore virus	22	Acanthamoeba_polyphaga_mimivirus	0.090909
Highlands J virus	42	Acanthamoeba_polyphaga_mimivirus	0.047619
Himetobi P virus	38	AMEV	0.052632
Hippeastrum latent virus	27	Marseillevirus	0.148148
Hirame rhabdovirus	47	Acanthamoeba_polyphaga_mimivirus	0.063830
His1 virus	53	Halovirus_His1	1.000000
His2 virus	65	Halovirus_His2	1.000000
Hollyhock leaf crumple virus	11	Hollyhock_leaf_crumple_virus	1.000000
Homalodisca coagulata virus-1	38	Acanthamoeba_polyphaga_mimivirus	0.052632
Homalodisca vitripennis reovirus segment S1	16	Acidianus_filamentous_virus_9	0.125000
Homalodisca vitripennis reovirus segment S2	25	Acanthamoeba_polyphaga_mimivirus	0.200000
Homalodisca vitripennis reovirus segment S3	18	Acanthamoeba_polyphaga_mimivirus	0.222222
Homalodisca vitripennis reovirus segment S4	10	CfDEFNPV	0.200000
Homalodisca vitripennis reovirus segment S5	3	Citrus_psorosis_virus	0.666667
Homalodisca vitripennis reovirus segment S6	3	Acanthamoeba_polyphaga_mimivirus	0.666667
Honeysuckle yellow vein mosaic virus	6	Honeysuckle_yellow_vein_mosaic_virus	1.000000
Honeysuckle yellow vein mosaic virus-[Kagoshima]	11	Honeysuckle_yellow_vein_mosaic_virus_Kagoshima	1.000000
Honeysuckle yellow vein virus-[UK1]	14	HYVV	1.000000
Hop latent virus	30	Bacteriophage_S_PM2	0.100000
Hop mosaic virus	32	Acanthocystis_turfacea_Chlorella_virus_1	0.062500
Hordeum mosaic virus	43	Pyrococcus_abyssi_virus_1	0.069767
Horsegram yellow mosaic virus	11	Horsegram_yellow_mosaic_virus	1.000000
Horsegram yellow mosaic virus DNA B	10	Horsegram_yellow_mosaic_virus	1.000000
Horseradish curly top virus	19	Horseradish_curly_top_virus	1.000000
Hosta virus X	26	Bacillus_phage_phBC6A52	0.115385
Human T-lymphotropic virus 1	27	HTLV	1.000000
Human T-lymphotropic virus 2	37	HTLV	0.189189
Human T-lymphotropic virus 4	39	Human_T_lymphotropic_virus_4	1.000000
Human adenovirus 2	133	HAdVC	1.000000
Human adenovirus 5	119	HAdVC	0.890756
Human adenovirus A	123	HAdVA	1.000000
Human adenovirus B1	125	HAdVB	1.000000
Human adenovirus B2	138	HAdVB	1.000000
Human adenovirus D	264	HAdVD	0.946970
Human adenovirus E	116	HAdVE	1.000000
Human adenovirus F	132	HAdVF	1.000000
Human adenovirus type 1	144	HAdVC	0.923611
Human adenovirus type 35	136	HAdVB	0.992647
Human adenovirus type 7	116	HAdVB	0.991379
Human astrovirus	35	Acanthamoeba_polyphaga_mimivirus	0.171429
Human bocavirus	16	Human_bocavirus	1.000000
Human coronavirus 229E	128	Acanthamoeba_polyphaga_mimivirus	0.132812
Human coronavirus HKU1	98	Acanthamoeba_polyphaga_mimivirus	0.255102
Human coronavirus NL63	83	Acanthamoeba_polyphaga_mimivirus	0.216867
Human coronavirus OC43	106	Acanthamoeba_polyphaga_mimivirus	0.179245
Human enterovirus 100	24	Mycobacteriophage_Pacc40	0.125000
Human enterovirus A	39	Aeromonas_phage_25	0.051282
Human enterovirus B	25	Adoxophyes_orana_nucleopolyhedrovirus	0.080000
Human enterovirus C	35	Chlorella_PBCV_1_virus	0.114286
Human enterovirus D	28	Acanthamoeba_polyphaga_mimivirus	0.107143
Human erythrovirus V9	17	Human_erythrovirus_V9	1.000000
Human herpesvirus 1	554	Human_herpesvirus_1	0.998195
Human herpesvirus 2	518	HSV	1.000000
Human herpesvirus 3	463	HHV	1.000000
Human herpesvirus 4	652	EpsteinBarr_virus_type_2	0.624233
Human herpesvirus 4 type 1	641	EPV	0.975039
Human herpesvirus 5	898	Human_herpesvirus_5	1.000000
Human herpesvirus 6A	557	Human_herpesvirus_6_uid14462	0.989228
Human herpesvirus 6B	584	Human_herpesvirus_6	0.988014
Human herpesvirus 7	561	Human_herpesvirus_7	0.983957
Human herpesvirus 8	497	Human_herpesvirus_8	0.987928
Human immunodeficiency virus 1	25	HIV	0.480000
Human immunodeficiency virus 2	43	HIV	0.441860
Human metapneumovirus	43	Acanthamoeba_polyphaga_mimivirus	0.162791
Human papillomavirus - 1	39	Human_papillomavirus_1	1.000000
Human papillomavirus - 18	29	Human_papillomavirus_18	1.000000
Human papillomavirus - 2	31	Human_papillomavirus_2	1.000000
Human papillomavirus - 5	23	Human_papillomavirus_type_5	1.000000
Human papillomavirus - 61	29	Human_papillomavirus_61	1.000000
Human papillomavirus 54	32	Human_papillomavirus_54	1.000000
Human papillomavirus type 10	27	Human_papillomavirus_type_10	1.000000
Human papillomavirus type 103	24	Human_papillomavirus_type_103	1.000000
Human papillomavirus type 16	29	HPV	1.000000
Human papillomavirus type 26	31	Human_papillomavirus_type_26	1.000000
Human papillomavirus type 32	26	Human_papillomavirus_type_32	1.000000
Human papillomavirus type 34	31	Human_papillomavirus_type_34	1.000000
Human papillomavirus type 4	17	Human_papillomavirus_type_4	1.000000
Human papillomavirus type 41	24	Human_papillomavirus_type_41	1.000000
Human papillomavirus type 48	28	Human_papillomavirus_type_48	1.000000
Human papillomavirus type 49	28	Human_papillomavirus_type_49	1.000000
Human papillomavirus type 50	28	Human_papillomavirus_type_50	1.000000
Human papillomavirus type 53	26	Human_papillomavirus_type_53	1.000000
Human papillomavirus type 60	36	Human_papillomavirus_type_60	1.000000
Human papillomavirus type 63	36	Human_papillomavirus_type_63	1.000000
Human papillomavirus type 6b	29	Human_papillomavirus_6b	1.000000
Human papillomavirus type 7	36	Human_papillomavirus_type_7	1.000000
Human papillomavirus type 88	28	Human_papillomavirus_type_88	1.000000
Human papillomavirus type 9	26	Human_papillomavirus_type_9	1.000000
Human papillomavirus type 90	31	Human_papillomavirus___cand90	1.000000
Human papillomavirus type 92	28	Human_papillomavirus_type_92	1.000000
Human papillomavirus type 96	29	Human_papillomavirus_type_96	1.000000
Human parainfluenza virus 1	51	Acanthamoeba_polyphaga_mimivirus	0.176471
Human parainfluenza virus 2	65	Acanthamoeba_polyphaga_mimivirus	0.107692
Human parainfluenza virus 3	68	Acanthamoeba_polyphaga_mimivirus	0.264706
Human parechovirus	24	Acanthamoeba_polyphaga_mimivirus	0.125000
Human parvovirus 4	18	Bacteriophage_RB69	0.111111
Human parvovirus B19	15	B_virus	1.000000
Human picobirnavirus RNA segment 1	9	Bacteriophage_SFi21	0.222222
Human picobirnavirus RNA segment 2	2	Sus_scrofa_papillomavirus_1	1.000000
Human respiratory syncytial virus	75	Acanthamoeba_polyphaga_mimivirus	0.333333
Human rhinovirus 14	24	Avian_reticuloendotheliosis_virus	0.083333
Human rhinovirus 89	30	Acanthamoeba_polyphaga_mimivirus	0.166667
Humulus japonicus latent virus	20	Acanthamoeba_polyphaga_mimivirus	0.100000
Hydrangea chlorotic mottle virus	36	Lymphocystis_disease_virus_isolate_China	0.083333
Hydrangea ringspot virus	23	Erwinia_amylovora_bacteriophage_phiEa21_4	0.086957
Hyphantria cunea nucleopolyhedrovirus	483	Hyphantria_cunea_nuclear_polyhedrosis_virus	1.000000
Hyposoter fugitivus ichnovirus segment A1	13	HfIV	1.000000
Hyposoter fugitivus ichnovirus segment A2	18	HfIV	1.000000
Hyposoter fugitivus ichnovirus segment A3	14	HfIV	1.000000
Hyposoter fugitivus ichnovirus segment B1	6	HfIV	1.000000
Hyposoter fugitivus ichnovirus segment B10	13	HfIV	1.000000
Hyposoter fugitivus ichnovirus segment B11	10	HfIV	1.000000
Hyposoter fugitivus ichnovirus segment B12	12	HfIV	1.000000
Hyposoter fugitivus ichnovirus segment B13	16	HfIV	1.000000
Hyposoter fugitivus ichnovirus segment B14	13	HfIV	1.000000
Hyposoter fugitivus ichnovirus segment B15	11	HfIV	1.000000
Hyposoter fugitivus ichnovirus segment B16	15	HfIV	1.000000
Hyposoter fugitivus ichnovirus segment B17	11	HfIV	1.000000
Hyposoter fugitivus ichnovirus segment B18	8	HfIV	1.000000
Hyposoter fugitivus ichnovirus segment B2	17	HfIV	1.000000
Hyposoter fugitivus ichnovirus segment B3	18	HfIV	1.000000
Hyposoter fugitivus ichnovirus segment B4	15	HfIV	1.000000
Hyposoter fugitivus ichnovirus segment B5	9	HfIV	1.000000
Hyposoter fugitivus ichnovirus segment B6	14	HfIV	1.000000
Hyposoter fugitivus ichnovirus segment B7	12	HfIV	1.000000
Hyposoter fugitivus ichnovirus segment B8	17	HfIV	1.000000
Hyposoter fugitivus ichnovirus segment B9	16	HfIV	1.000000
Hyposoter fugitivus ichnovirus segment C1	23	HfIV	1.000000
Hyposoter fugitivus ichnovirus segment C10	21	HfIV	1.000000
Hyposoter fugitivus ichnovirus segment C11	17	HfIV	1.000000
Hyposoter fugitivus ichnovirus segment C12	20	HfIV	1.000000
Hyposoter fugitivus ichnovirus segment C13	20	HfIV	1.000000
Hyposoter fugitivus ichnovirus segment C14	15	HfIV	1.000000
Hyposoter fugitivus ichnovirus segment C15	14	HfIV	1.000000
Hyposoter fugitivus ichnovirus segment C16	17	HfIV	1.000000
Hyposoter fugitivus ichnovirus segment C17	17	HfIV	1.000000
Hyposoter fugitivus ichnovirus segment C18	11	HfIV	1.000000
Hyposoter fugitivus ichnovirus segment C19	22	HfIV	1.000000
Hyposoter fugitivus ichnovirus segment C2	14	HfIV	1.000000
Hyposoter fugitivus ichnovirus segment C20	15	HfIV	1.000000
Hyposoter fugitivus ichnovirus segment C3	18	HfIV	1.000000
Hyposoter fugitivus ichnovirus segment C4	19	HfIV	1.000000
Hyposoter fugitivus ichnovirus segment C5	17	HfIV	1.000000
Hyposoter fugitivus ichnovirus segment C6	14	HfIV	1.000000
Hyposoter fugitivus ichnovirus segment C7	18	HfIV	1.000000
Hyposoter fugitivus ichnovirus segment C8	29	HfIV	1.000000
Hyposoter fugitivus ichnovirus segment C9	9	HfIV	1.000000
Hyposoter fugitivus ichnovirus segment D1	19	HfIV	1.000000
Hyposoter fugitivus ichnovirus segment D10	23	HfIV	1.000000
Hyposoter fugitivus ichnovirus segment D11	20	HfIV	1.000000
Hyposoter fugitivus ichnovirus segment D12	25	HfIV	1.000000
Hyposoter fugitivus ichnovirus segment D2	20	HfIV	1.000000
Hyposoter fugitivus ichnovirus segment D3	21	HfIV	1.000000
Hyposoter fugitivus ichnovirus segment D4	20	HfIV	1.000000
Hyposoter fugitivus ichnovirus segment D5	19	HfIV	1.000000
Hyposoter fugitivus ichnovirus segment D6	17	HfIV	1.000000
Hyposoter fugitivus ichnovirus segment D7	24	HfIV	1.000000
Hyposoter fugitivus ichnovirus segment D8	19	HfIV	1.000000
Hyposoter fugitivus ichnovirus segment D9	18	HfIV	1.000000
Hyposoter fugitivus ichnovirus segment E1	28	HfIV	1.000000
Hyposoter fugitivus ichnovirus segment E2	22	HfIV	1.000000
Hyposoter fugitivus ichnovirus segment G1	38	HfIV	1.000000
Ictalurid herpesvirus 1	513	Channel_catfish_virus	1.000000
Ilheus virus	44	Bacteriophage_RB69	0.045455
Impatiens necrotic spot virus segment L	38	Acanthamoeba_polyphaga_mimivirus	0.394737
Impatiens necrotic spot virus segment M	22	Acanthamoeba_polyphaga_mimivirus	0.227273
Impatiens necrotic spot virus segment S	13	Acanthamoeba_polyphaga_mimivirus	0.230769
Indian cassava mosaic virus DNA A	11	Indian_cassava_mosaic_virus	1.000000
Indian cassava mosaic virus DNA B	9	Indian_cassava_mosaic_virus	1.000000
Indian citrus ringspot virus	24	Bacteriophage_RTP	0.083333
Indian peanut clump virus RNA 1	17	Acanthamoeba_polyphaga_mimivirus	0.176471
Indian peanut clump virus RNA 2	13	Capreolus_capreolus_papillomavirus_1	0.153846
Infectious bursal disease virus segment A	9	Cyanophage_P_SSM4	0.333333
Infectious bursal disease virus segment B	12	Bacteriophage_RM_378	0.166667
Infectious flacherie virus	47	Acanthamoeba_polyphaga_mimivirus	0.212766
Infectious hematopoietic necrosis virus	45	Acanthamoeba_polyphaga_mimivirus	0.044444
Infectious hypodermal and hematopoietic necrosis virus	18	IHHNV	1.000000
Infectious pancreatic necrosis virus segment A	12	Bacteriophage_phi_YeO3_12	0.333333
Infectious pancreatic necrosis virus segment B	11	Cyanophage_PSS2	0.181818
Infectious salmon anemia virus	13	STSV	0.153846
Infectious salmon anemia virus segment 1	11	Anatid_herpesvirus_1	0.181818
Infectious spleen and kidney necrosis virus	447	Infectious_spleen_and_kidney_necrosis_virus	1.000000
Influenza A virus (A/Goose/Guangdong/1/96(H5N1))	12	Bacteriophage_HK620	0.166667
Influenza A virus (A/Goose/Guangdong/1/96(H5N1)) segment 2	12	Chlorella_virus_AR158	0.166667
Influenza A virus (A/Goose/Guangdong/1/96(H5N1)) segment 4	3	Ostreococcus_virus_OsV5	0.666667
Influenza A virus (A/Hong Kong/1073/99(H9N2)) segment 1	7	Staphylococcus_phage_tp310_1	0.285714
Influenza A virus (A/Hong Kong/1073/99(H9N2)) segment 2	10	Ralstonia_phage_RSL1	0.200000
Influenza A virus (A/Hong Kong/1073/99(H9N2)) segment 3	8	ASFV	0.250000
Influenza A virus (A/New York/392/2004(H3N2)) segment 1	10	Cryptophlebia_leucotreta_granulosis_virus	0.300000
Influenza A virus (A/New York/392/2004(H3N2)) segment 2	6	Bacillus_clarkii_bacteriophage_BCJA1c	0.333333
Influenza A virus (A/New York/392/2004(H3N2)) segment 3	11	Invertebrate_iridescent_virus_3	0.181818
Influenza A virus (A/Puerto Rico/8/34(H1N1)) segment 1	10	Human_herpesvirus_7	0.200000
Influenza A virus (A/Puerto Rico/8/34(H1N1)) segment 2	5	Rudbeckia_flower_distortion_virus	0.400000
Influenza A virus (A/Puerto Rico/8/34(H1N1)) segment 3	9	HZV	0.222222
Influenza A virus (A/Puerto Rico/8/34(H1N1)) segment 4	3	Bacteriophage_phi_ETA3	0.666667
Influenza B virus RNA 1	6	SPPV	0.333333
Influenza B virus RNA 4	2	Cyanophage_P_SSM2	1.000000
Influenza B virus RNA 5	2	Bacteriophage_A500	1.000000
Influenza B virus RNA-2	8	Bacteriophage_Felix_01	0.250000
Influenza B virus RNA-3	8	CIV	0.250000
Influenza C virus (C/Ann Arbor/1/50) segment 1	9	Acanthamoeba_polyphaga_mimivirus	0.555556
Influenza C virus (C/Ann Arbor/1/50) segment 2	12	Acanthamoeba_polyphaga_mimivirus	0.333333
Influenza C virus (C/Ann Arbor/1/50) segment 3	7	Bacteriophage_Lv_1	0.285714
Influenza C virus (C/Ann Arbor/1/50) segment 4	5	Mycobacteriophage_Che9c	0.400000
Influenza C virus (C/Ann Arbor/1/50) segment 5	3	Cotesia_congregata_Polydnavirus	0.666667
Invertebrate iridescent virus 6	773	CIV	1.000000
Ippy virus segment L	32	Acanthamoeba_polyphaga_mimivirus	0.218750
Ippy virus segment S	13	Herpesvirus_saimiri	0.153846
Iranian maize mosaic nucleorhabdovirus	62	Acanthamoeba_polyphaga_mimivirus	0.064516
Israel acute paralysis virus of bees	34	Acanthamoeba_polyphaga_mimivirus	0.235294
J-virus	72	Acanthamoeba_polyphaga_mimivirus	0.097222
JC polyomavirus	25	Human_polyomavirus_type_JC	1.000000
Jaagsiekte sheep retrovirus	26	ENTV	0.923077
Japanese encephalitis virus	41	Pseudalatia_unipuncta_granulosis_virus	0.073171
Japanese iris necrotic ring virus	14	Caretta_caretta_papillomavirus_1	0.142857
Japanese yam mosaic virus	27	Acanthamoeba_polyphaga_mimivirus	0.148148
Johnsongrass chlorotic stripe mosaic virus	12	Carp_nephritis_and_gill_necrosis_virus	0.166667
Johnsongrass mosaic virus	38	Bacillus_phage_IEBH	0.052632
Junin virus segment L	32	Acanthamoeba_polyphaga_mimivirus	0.187500
Junin virus segment S	15	Corynebacteriophage_P1201	0.133333
Junonia coenia densovirus	26	JcDNV	1.000000
KI polyomavirus Stockholm 60	13	KI_polyoma_virus	1.000000
Kadipiro virus chromosome segment 1	11	Lactococcus_phage_P335_sensu_lato	0.181818
Kadipiro virus chromosome segment 2	7	Bacteriophage_T5	0.571429
Kadipiro virus chromosome segment 3	16	Acanthamoeba_polyphaga_mimivirus	0.187500
Kadipiro virus chromosome segment 4	5	Acanthamoeba_polyphaga_mimivirus	0.400000
Kadipiro virus chromosome segment 5	3	Ectromelia_mousepox_virus	0.666667
Kadipiro virus chromosome segment 6	2	Trichoplusia_ni_ascovirus_2c	1.000000
Kakugo virus	33	Acanthamoeba_polyphaga_mimivirus	0.151515
Kalanchoe latent virus	36	Murid_herpesvirus_2	0.111111
Kalanchoe top-spotting virus	20	KTSV	1.000000
Kamiti River virus	37	Bacteriophage_phi_JL001	0.054054
Karshi virus	44	Bacteriophage_N4	0.045455
Kashmir bee virus	41	Acanthamoeba_polyphaga_mimivirus	0.219512
Kedougou virus	31	Chlorella_virus_AR158	0.096774
Kelp fly virus	43	Acanthamoeba_polyphaga_mimivirus	0.232558
Kennedya yellow mosaic virus	31	Actinoplanes_phage_phiAsp2	0.096774
Klebsiella phage phiKO2	210	Bacteriophage_phiKO2	1.000000
Klebsiella pneumoniae subsp. pneumoniae MGH 78578 plasmid pKPN4	375	Acanthamoeba_polyphaga_mimivirus	0.053333
Kluyvera phage Kvp1	163	Bacteriophage_Kvp1	1.000000
Kokobera virus	37	Archaeal_virus_SIRV	0.081081
Konjac mosaic virus	37	Acanthamoeba_polyphaga_mimivirus	0.081081
Kudzu mosaic virus DNA-A	13	Kudzu_mosaic_virus	1.000000
Kudzu mosaic virus DNA-B	8	Kudzu_mosaic_virus	1.000000
Kyuri green mottle mosaic virus	26	Bacteriophage_G1	0.076923
La Crosse virus segment L	27	AMEV	0.111111
La Crosse virus segment M	31	Acanthamoeba_polyphaga_mimivirus	0.096774
Lactate dehydrogenase-elevating virus	52	Bacteriophage_S_PM2	0.096154
Lactobacillus johnsonii prophage Lj771	170	Lactobacillus_johnsonii_prophage_Lj771	1.000000
Lactobacillus phage A2	142	Lactobacillus_casei_bacteriophage_A2	1.000000
Lactobacillus phage KC5a	147	Lactobacillus_gasseri_KC5a_prophage	1.000000
Lactobacillus phage LL-H	112	Bacteriophage_LL_H	1.000000
Lactobacillus phage LP65	481	Lactobacillus_phage_LP65	1.000000
Lactobacillus phage Lc-Nu	127	Bacteriophage_Lc_Nu	1.000000
Lactobacillus phage phiAT3	139	Bacteriophage_phi_AT3	1.000000
Lactobacillus phage phiJL-1	133	Lactobacillus_phage_phiJL_1	1.000000
Lactobacillus phage phig1e	160	Bacteriophage_phig1e	1.000000
Lactobacillus prophage Lj928	149	Lactobacillus_johnsonii_prophage_Lj928	1.000000
Lactobacillus prophage Lj965	147	Lactobacillus_johnsonii_prophage_Lj965	1.000000
Lactobacillus prophage phiadh	168	Bacteriophage_adh	1.000000
Lactococcus phage 4268	134	Lactococcus_phage_P335_sensu_lato	0.985075
Lactococcus phage 712	103	Lactococcus_phage_712	0.893204
Lactococcus phage BK5-T	149	Bacteriophage_BK5_T	0.993289
Lactococcus phage KSY1	288	Lactococcus_lactis_phage_KSY1	1.000000
Lactococcus phage P008	115	Lactococcus_lactis_bacteriophage_P008	1.000000
Lactococcus phage Q54	119	Lactococcus_phage_Q54	1.000000
Lactococcus phage TP901-1	143	Bacteriophage_TP901_1	0.986014
Lactococcus phage Tuc2009	145	Bacteriophage_Tuc2009	0.862069
Lactococcus phage bIL170	116	Bacteriophage_bIL170	1.000000
Lactococcus phage bIL67	73	Bacteriophage_bIL67	1.000000
Lactococcus phage c2	70	Bacteriophage_c2	1.000000
Lactococcus phage jj50	106	Bacteriophage_jj50	0.990566
Lactococcus phage phiLC3	122	Bacteriophage_phi_LC3	1.000000
Lactococcus phage r1t	131	Bacteriophage_r1t	0.961832
Lactococcus phage sk1	112	Bacteriophage_sk1	0.758929
Lactococcus phage ul36	156	Lactococcus_lactis_bacteriophage_ul36	0.980769
Lactococcus prophage bIL285	126	Bacteriophage_bIL285	0.976190
Lactococcus prophage bIL286	130	Bacteriophage_bIL286	0.969231
Lactococcus prophage bIL309	142	Bacteriophage_bIL309	0.957746
Lactococcus prophage bIL310	60	Bacteriophage_bIL310	1.000000
Lactococcus prophage bIL311	56	Bacteriophage_bIL311	1.000000
Lactococcus prophage bIL312	42	Bacteriophage_bIL312	1.000000
Lake Victoria marburgvirus - Musoke	76	Acanthamoeba_polyphaga_mimivirus	0.184211
Langat virus	42	Chlorella_virus_FR483	0.047619
Lassa virus segment L	21	Acanthamoeba_polyphaga_mimivirus	0.142857
Lassa virus segment S	16	Ralstonia_phage_RSM3	0.125000
Latino virus segment L	32	Acanthamoeba_polyphaga_mimivirus	0.156250
Latino virus segment S	13	Human_herpesvirus_1	0.153846
Leek white stripe virus	14	Cyanophage_Ma_LMM01	0.214286
Leek yellow stripe virus	34	Human_papillomavirus_type_98	0.058824
Legionella pneumophila str. Lens plasmid pLPL	195	Acanthamoeba_polyphaga_mimivirus	0.256410
Leishmania RNA virus 1 - 1	25	Bacteriophage_TLS	0.120000
Leishmania RNA virus 1 - 4	17	Acanthamoeba_polyphaga_mimivirus	0.176471
Leishmania RNA virus 2 - 1	22	Lactobacillus_phage_Lb338_1	0.136364
Lettuce big-vein associated virus RNA 1	26	Campoletis_sonorensis_ichnovirus	0.153846
Lettuce big-vein associated virus segment 2	25	Acanthamoeba_polyphaga_mimivirus	0.120000
Lettuce infectious yellows virus RNA 1	35	AMEV	0.085714
Lettuce infectious yellows virus RNA 2	43	Acanthamoeba_polyphaga_mimivirus	0.465116
Lettuce mosaic virus	38	Bacteriophage_MP22	0.105263
Lettuce necrotic yellows virus	53	Acanthamoeba_polyphaga_mimivirus	0.132075
Lettuce ring necrosis virus RNA 1	24	Acanthamoeba_polyphaga_mimivirus	0.208333
Lettuce ring necrosis virus RNA 2	4	Enterococcus_faecalis_bacteriophage_phiEF24C	0.500000
Leucania separata nuclear polyhedrosis virus	670	Leucania_separata_multiple_capsid_nuclear_polyhedrosis_virus	1.000000
Liao ning virus segment 1	12	Bacteriophage_KVP40	0.166667
Liao ning virus segment 2	11	Lactococcus_lactis_phage_asccphi28	0.181818
Liao ning virus segment 3	10	Bacteriophage_Lv_1	0.200000
Liao ning virus segment 4	7	Clostridium_bacteriophage_phiCD27	0.285714
Liao ning virus segment 5	4	Anatid_herpesvirus_1	0.500000
Lily mottle virus	46	Acanthamoeba_polyphaga_mimivirus	0.043478
Lily symptomless virus	30	Clostridium_perfringens_bacteriophage_39_O	0.100000
Lily virus X	28	Acanthocystis_turfacea_Chlorella_virus_1	0.107143
Lindernia anagallis yellow vein virus DNA-A	7	Lindernia_anagallis_yellow_vein_virus	1.000000
Lisianthus necrosis virus	19	Avipoxvirus_clade_B1	0.157895
Listeria phage A006	147	Listeria_bacteriophage_A006	1.000000
Listeria phage A118	128	Bacteriophage_A118	0.859375
Listeria phage A500	135	Bacteriophage_A500	1.000000
Listeria phage A511	535	Bacteriophage_A511	1.000000
Listeria phage B025	159	Listeria_bacteriophage_B025	0.987421
Listeria phage B054	175	Listeria_bacteriophage_B054	1.000000
Listeria phage P35	169	Listeria_bacteriophage_P35	1.000000
Listonella phage phiHSIC	136	Listonella_pelagia_phage_phiHSIC	1.000000
Little cherry virus 1	57	Acanthamoeba_polyphaga_mimivirus	0.245614
Little cherry virus 2	55	Acanthamoeba_polyphaga_mimivirus	0.145455
Ljungan virus	34	Acanthamoeba_polyphaga_mimivirus	0.147059
Lolium latent virus	24	Burkholderia_cepacia_phage_Bcep43	0.083333
Loofa yellow mosaic virus DNA A	9	Loofa_yellow_mosaic_virus	1.000000
Loofa yellow mosaic virus DNA B	12	Loofa_yellow_mosaic_virus	1.000000
Louping ill virus	38	Bacteriophage_jj50	0.052632
LuIII virus	17	LuIII_virus	1.000000
Lucerne transient streak virus	12	Cacao_swollen_shoot_virus	0.166667
Ludwigia yellow vein virus DNA-A	6	Ludwigia_yellow_vein_virus	1.000000
Lumpy skin disease virus NI-2490	547	Lumpy_skin_disease_virus_NI_2490	0.983547
Lymantria dispar MNPV	615	LdMNPV	1.000000
Lymantria dispar cypovirus 1 segment 1	10	Bacteriophage_Tuc2009	0.200000
Lymantria dispar cypovirus 1 segment 2	12	Streptococcus_phage_C1	0.166667
Lymantria dispar cypovirus 1 segment 3	25	Aeromonas_phage_25	0.080000
Lymantria dispar cypovirus 1 segment 4	13	Chlorella_virus_FR483	0.153846
Lymantria dispar cypovirus 1 segment 5	16	Enterobacteria_phage_13a	0.125000
Lymphocystis disease virus - isolate China	751	Lymphocystis_disease_virus_isolate_China	1.000000
Lymphocystis disease virus 1	389	FLCDV	1.000000
Lymphocytic choriomeningitis virus segment L	23	HAdVA	0.086957
Lymphocytic choriomeningitis virus segment S	12	Adoxophyes_honmai_NPV	0.166667
Macacine herpesvirus 1	571	Macacine_herpesvirus_1	0.994746
Macacine herpesvirus 3	816	Macacine_herpesvirus_3	1.000000
Macacine herpesvirus 4	581	Cercopithecine_herpesvirus_15	1.000000
Macacine herpesvirus 5	492	CeHV	0.987805
Macaque simian foamy virus	51	Macaque_simian_foamy_virus	1.000000
Machupo virus segment L	24	Acanthamoeba_polyphaga_mimivirus	0.125000
Machupo virus segment S	12	Equid_herpesvirus_9	0.166667
Macrobrachium rosenbergii nodavirus RNA-1	9	Bacillus_phage_Bam35c	0.222222
Macroptilium golden mosaic virus-[Jamaica:Wissadula:August Town] DNA A	13	Macroptilium_golden_mosaic_geminivirus	1.000000
Macroptilium golden mosaic virus-[Jamaica:Wissadula:August Town] DNA B	14	Macroptilium_golden_mosaic_geminivirus	1.000000
Macroptilium mosaic Puerto Rico virus DNA A	11	Macroptilium_mosaic_Puerto_Rico_virus	1.000000
Macroptilium mosaic Puerto Rico virus DNA B	9	Macroptilium_mosaic_Puerto_Rico_virus	1.000000
Macroptilium yellow mosaic Florida virus DNA A	10	Macroptilium_yellow_mosaic_Florida_virus	1.000000
Macroptilium yellow mosaic Florida virus DNA B	9	Macroptilium_yellow_mosaic_Florida_virus	1.000000
Macroptilium yellow mosaic virus DNA A	16	Macroptilium_yellow_mosaic_virus	1.000000
Macroptilium yellow mosaic virus DNA B	13	Macroptilium_yellow_mosaic_virus	1.000000
Magnaporthe oryzae virus 1	21	Mycobacteriophage_CJW1	0.095238
Magnaporthe oryzae virus 2	12	Human_herpesvirus_1	0.166667
Maize chlorotic dwarf virus	46	Acanthamoeba_polyphaga_mimivirus	0.086957
Maize chlorotic mottle virus	19	Bacteriophage_SO_1	0.105263
Maize dwarf mosaic virus	37	Acanthamoeba_polyphaga_mimivirus	0.054054
Maize fine streak virus	46	Acanthamoeba_polyphaga_mimivirus	0.043478
Maize mosaic virus	51	Acanthamoeba_polyphaga_mimivirus	0.039216
Maize necrotic streak virus	12	African_green_monkey_simian_foamy_virus	0.250000
Maize rayado fino virus	18	Bacteriophage_F8	0.111111
Maize streak virus - A[South Africa]	6	MSV	1.000000
Mal de Rio Cuarto virus segment 9	3	MRCV	1.000000
Mal de Rio Cuarto virus segment S1	16	Acanthamoeba_polyphaga_mimivirus	0.312500
Mal de Rio Cuarto virus segment S10	2	Acanthamoeba_polyphaga_mimivirus	1.000000
Mal de Rio Cuarto virus segment S2	15	Acanthamoeba_polyphaga_mimivirus	0.533333
Mal de Rio Cuarto virus segment S3	15	Acanthamoeba_polyphaga_mimivirus	0.200000
Mal de Rio Cuarto virus segment S4	14	Acanthamoeba_polyphaga_mimivirus	0.642857
Mal de Rio Cuarto virus segment S5	10	Roseobacter_phage_SIO1	0.300000
Mal de Rio Cuarto virus segment S6	19	Alphaherpesvirus_pseudorabies_virus_PRV	0.105263
Mal de Rio Cuarto virus segment S7	6	Bacillus_phage_SP_beta	0.333333
Mal de Rio Cuarto virus segment S8	6	Acanthamoeba_polyphaga_mimivirus	0.333333
Malva mosaic virus	28	Acanthamoeba_polyphaga_mimivirus	0.071429
Malvastrum leaf curl Guangdong virus	12	Malvastrum_leaf_curl_Guangdong_virus	1.000000
Malvastrum leaf curl virus - [G87]	14	Malvastrum_leaf_curl_virus	1.000000
Malvastrum yellow mosaic virus DNA-A	10	Malvastrum_yellow_mosaic_virus	1.000000
Malvastrum yellow vein Yunnan virus	15	Malvastrum_yellow_vein_Yunnan_virus	1.000000
Malvastrum yellow vein virus	10	Malvastrum_yellow_vein_virus	1.000000
Mamestra configurata NPV-A	604	Mamestra_configurata_NPV_A	1.000000
Mamestra configurata NPV-B	578	Mamestra_configurata_NPV_B	0.773356
Mannheimia phage phiMHaA1	112	Bacteriophage_phi_MhaA1	1.000000
Mapuera virus	70	Acanthamoeba_polyphaga_mimivirus	0.071429
Maracuja mosaic virus	25	Bacteriophage_mu1_6	0.080000
Marine RNA virus JP-A	34	Acanthamoeba_polyphaga_mimivirus	0.088235
Marine RNA virus JP-B	33	Acanthamoeba_polyphaga_mimivirus	0.212121
Marine RNA virus SOG	23	Human_herpesvirus_5	0.173913
Marine birnavirus segment A	11	Bacteriophage_phi_JL001	0.181818
Marine birnavirus segment B	13	Aeromonas_media_phage_phiO18P	0.153846
Maruca vitrata MNPV	418	Maruca_vitrata_MNPV	1.000000
Mason-Pfizer monkey virus	33	Acanthamoeba_polyphaga_mimivirus	0.151515
Mastomys coucha papillomavirus 2	31	Mastomys_coucha_papillomavirus_2	1.000000
Mastomys natalensis papillomavirus	36	Mastomys_natalensis_papillomavirus	1.000000
Mayaro virus	38	Eupatorium_vein_clearing_virus	0.078947
Measles virus	59	Bacillus_phage_B103	0.067797
Melanoplus sanguinipes entomopoxvirus	863	Melanoplus_sanguinipes_entomopoxvirus	0.997683
Meleagrid herpesvirus 1	605	MeHV	1.000000
Melon chlorotic leaf curl virus DNA A	16	Melon_chlorotic_leaf_curl_virus	1.000000
Melon chlorotic mosaic virus DNA-A	16	Melon_chlorotic_mosaic_virus	1.000000
Melon chlorotic mosaic virus DNA-B	12	Melon_chlorotic_mosaic_virus	1.000000
Melon necrotic spot virus	12	Cercopithecine_herpesvirus_15	0.166667
Melon yellow spot virus segment L	39	Acanthamoeba_polyphaga_mimivirus	0.205128
Melon yellow spot virus segment M	18	Acanthamoeba_polyphaga_mimivirus	0.444444
Melon yellow spot virus segment S	11	Acanthamoeba_polyphaga_mimivirus	0.181818
Menangle virus	51	Singapore_grouper_iridovirus	0.078431
Merremia mosaic virus DNA A	5	Merremia_mosaic_geminivirus	1.000000
Merremia mosaic virus DNA B	15	Merremia_mosaic_geminivirus	1.000000
Mesta yellow vein mosaic virus DNA-A	8	Mesta_yellow_vein_mosaic_virus	1.000000
Methanobacterium phage psiM2	82	Archaeophage_PsiM2	1.000000
Methanothermobacter prophage psiM100	123	Methanothermobacter_phage_psiM100	0.951220
Microcystis phage Ma-LMM01	626	Cyanophage_Ma_LMM01	1.000000
Micromonas pusilla reovirus segment 1	33	Acanthamoeba_polyphaga_mimivirus	0.242424
Micromonas pusilla reovirus segment 2	13	Bacteriophage_c_st	0.230769
Micromonas pusilla reovirus segment 3	17	Oryctes_rhinoceros_nudivirus	0.176471
Micromonas pusilla reovirus segment 4	16	AMEV	0.125000
Micromonas pusilla reovirus segment 5	4	Thalassomonas_loyaeana_phage_BA3	0.500000
Micromonas pusilla reovirus segment 6	2	Cestrum_yellow_leaf_curling_virus	1.000000
Microplitis demolitor bracovirus segment A	16	Microplitis_demolitor_bracovirus	1.000000
Microplitis demolitor bracovirus segment B	30	Microplitis_demolitor_bracovirus	1.000000
Microplitis demolitor bracovirus segment C	26	Microplitis_demolitor_bracovirus	1.000000
Microplitis demolitor bracovirus segment D	29	Microplitis_demolitor_bracovirus	1.000000
Microplitis demolitor bracovirus segment E	20	Microplitis_demolitor_bracovirus	1.000000
Microplitis demolitor bracovirus segment F	38	Microplitis_demolitor_bracovirus	1.000000
Microplitis demolitor bracovirus segment G	36	Microplitis_demolitor_bracovirus	1.000000
Microplitis demolitor bracovirus segment H	47	Microplitis_demolitor_bracovirus	1.000000
Microplitis demolitor bracovirus segment I	46	Microplitis_demolitor_bracovirus	1.000000
Microplitis demolitor bracovirus segment J	48	Microplitis_demolitor_bracovirus	1.000000
Microplitis demolitor bracovirus segment K	61	Microplitis_demolitor_bracovirus	1.000000
Microplitis demolitor bracovirus segment L	56	Microplitis_demolitor_bracovirus	1.000000
Microplitis demolitor bracovirus segment M	60	Microplitis_demolitor_bracovirus	1.000000
Microplitis demolitor bracovirus segment N	56	Microplitis_demolitor_bracovirus	1.000000
Microplitis demolitor bracovirus segment O	134	Microplitis_demolitor_bracovirus	1.000000
Mimosa yellow leaf curl virus DNA-A	6	Mimosa_yellow_leaf_curl_virus	1.000000
Mink astrovirus	31	HAdVB	0.096774
Mint virus 1	64	Acanthamoeba_polyphaga_mimivirus	0.046875
Mint virus X	21	Bovine_papular_stomatitis_virus	0.095238
Minute virus of mice	18	MMV	1.000000
Mirabilis mosaic virus	29	MiMV	1.000000
Mirafiore lettuce virus RNA 1	43	Acanthamoeba_polyphaga_mimivirus	0.325581
Mirafiore lettuce virus RNA 2	4	Bacteriophage_KS7	0.500000
Miscanthus streak virus - [91]	11	Miscanthus_streak_virus	1.000000
Mobala virus segment L	26	Acanthamoeba_polyphaga_mimivirus	0.115385
Mobala virus segment S	17	Bacteriophage_bIL170	0.117647
Modoc virus	38	Bacteriophage_RB43	0.078947
Mokola virus	32	Bacteriophage_LKA1	0.062500
Molluscum contagiosum virus subtype 1	673	McVI	1.000000
Moloney murine leukemia virus	32	Rauscher_murine_leukemia_virus	0.906250
Moloney murine sarcoma virus	22	Rauscher_murine_leukemia_virus	0.863636
Montana myotis leukoencephalitis virus	52	Acanthamoeba_polyphaga_mimivirus	0.076923
Mopeia Lassa reassortant 29 segment L	27	Halovirus_HF1	0.111111
Mopeia Lassa reassortant 29 segment S	11	Acanthamoeba_polyphaga_mimivirus	0.181818
Mopeia virus AN20410 segment L	22	Acanthamoeba_polyphaga_mimivirus	0.227273
Mopeia virus AN20410 segment S	13	Bovine_papular_stomatitis_virus	0.153846
Moroccan watermelon mosaic virus	33	Acanthamoeba_polyphaga_mimivirus	0.060606
Mossman virus	47	Acanthamoeba_polyphaga_mimivirus	0.106383
Mouse mammary tumor virus	29	MMTV	1.000000
Mouse parvovirus 1	22	MPV	0.909091
Mouse parvovirus 2	19	Mouse_parvovirus_2	0.947368
Mouse parvovirus 3	20	Mouse_parvovirus_3	1.000000
Mulard duck circovirus	6	Mulard_duck_circovirus	1.000000
Mumps virus	58	Acanthamoeba_polyphaga_mimivirus	0.051724
Mungbean yellow mosaic India virus DNA A	11	Legume_yellow_mosaic_virus	1.000000
Mungbean yellow mosaic India virus DNA B	6	Legume_yellow_mosaic_virus	1.000000
Mungbean yellow mosaic virus DNA A	15	MYMV	1.000000
Mungbean yellow mosaic virus DNA B	13	MYMV	1.000000
Murid herpesvirus 1	879	Mouse_cytomegalovirus_1	1.000000
Murid herpesvirus 2	804	Murid_herpesvirus_2	1.000000
Murid herpesvirus 4	450	MuHV	0.980000
Murine adenovirus A	104	Murine_adenovirus_A	1.000000
Murine hepatitis virus strain A59	130	Acanthamoeba_polyphaga_mimivirus	0.130769
Murine hepatitis virus strain JHM	140	Acanthamoeba_polyphaga_mimivirus	0.121429
Murine norovirus 1	36	LdMNPV	0.083333
Murine osteosarcoma virus	20	Rauscher_murine_leukemia_virus	0.400000
Murine pneumotropic virus	18	MptV	1.000000
Murine polyomavirus	22	Murine_polyomavirus	1.000000
Murine type C retrovirus	31	Rauscher_murine_leukemia_virus	0.677419
Murray Valley encephalitis virus	43	Acanthamoeba_polyphaga_mimivirus	0.069767
Muscovy duck circovirus	6	Muscovy_duck_circovirus	1.000000
Muscovy duck parvovirus	28	Barbarie_duck_parvovirus	1.000000
Mushroom bacilliform virus	19	Deerpox_virus_W_848_83	0.210526
Mycobacterium marinum M plasmid pMM23	87	Baboon_herpesvirus_2	0.091954
Mycobacterium phage 244	268	Mycobacteriophage	0.996269
Mycobacterium phage Barnyard	263	Mycobacteriophage_Barnyard	1.000000
Mycobacterium phage Bethlehem	183	Mycobacteriophage_Bethlehem	0.879781
Mycobacterium phage Bxb1	191	Mycobacteriophage_Bxb1	0.973822
Mycobacterium phage Bxz1	559	Mycobacteriophage_Catera	0.323792
Mycobacterium phage Bxz2	217	Mycobacteriophage_Bxz2	1.000000
Mycobacterium phage Catera	528	Mycobacteriophage_Catera	0.914773
Mycobacterium phage Che12	187	Mycobacteriophage_Che12	1.000000
Mycobacterium phage Che8	233	Mycobacteriophage_Che8	0.969957
Mycobacterium phage Che9c	214	Mycobacteriophage_Che9c	1.000000
Mycobacterium phage Che9d	218	Mycobacteriophage_Che9d	0.995413
Mycobacterium phage Cjw1	286	Mycobacteriophage_CJW1	0.517483
Mycobacterium phage Cooper	268	Mycobacteriophage_Cooper	1.000000
Mycobacterium phage Corndog	259	Mycobacteriophage_Corndog	0.996139
Mycobacterium phage D29	166	Mycobacteria_phage_D29	1.000000
Mycobacterium phage Halo	148	Mycobacterium_phage_Angel	0.729730
Mycobacterium phage L5	214	Bacteriophage_L5	1.000000
Mycobacterium phage Llij	206	Mycobacteriophage_PMC	0.592233
Mycobacterium phage Omega	407	Mycobacteriophage_Omega	0.987715
Mycobacterium phage Orion	241	Mycobacteriophage_Orion	0.975104
Mycobacterium phage PBI1	237	Mycobacteriophage_PBI1	0.970464
Mycobacterium phage PG1	268	Mycobacteriophage_Orion	0.779851
Mycobacterium phage PLot	269	Mycobacteriophage_PLot	0.598513
Mycobacterium phage PMC	208	Mycobacteriophage_PMC	0.966346
Mycobacterium phage Pipefish	251	Mycobacteriophage_Pipefish	0.988048
Mycobacterium phage Qyrzula	228	Mycobacteriophage_Qyrzula	0.991228
Mycobacterium phage Rosebush	229	Mycobacteriophage_Rosebush	0.606987
Mycobacterium phage TM4	192	Mycobacteriophage_TM4	1.000000
Mycobacterium phage Tweety	214	Mycobacteriophage_Tweety	0.878505
Mycobacterium phage U2	176	Mycobacteriophage_U2	0.971591
Mycobacterium phage Wildcat	308	Mycobacteriophage_Wildcat	1.000000
Mycobacterium sp. KMS plasmid pMKMS01	1158	Alphaherpesvirus_pseudorabies_virus_PRV	0.026770
Mycobacterium sp. KMS plasmid pMKMS02	831	Herpesvirus_tupaia	0.031288
Mycobacterium ulcerans AGY99 plasmid pMUM001	643	Bovine_herpesvirus_5	0.020218
Mycoplasma phage MAV1	68	Mycoplasma_arthritidis_bacteriophage_MAV1	1.000000
Mycoplasma phage P1	57	Mycoplasma_phage_P1	1.000000
Mycoplasma phage phiMFV1	44	Bacteriophage_phiMFV1	1.000000
Mycoreovirus 1 segment 1	23	Avipoxvirus_clade_B1	0.130435
Mycoreovirus 1 segment 2	16	Acanthamoeba_polyphaga_mimivirus	0.250000
Mycoreovirus 1 segment 3	20	Bacteriophage_PSP3	0.100000
Mycoreovirus 1 segment 4	10	Glossina_pallidipes_salivary_gland_hypertrophy_virus	0.400000
Mycoreovirus 1 segment 5	6	Chaetoceros_salsugineum_DNA_virus	0.333333
Mycoreovirus 1 segment 6	7	Acanthamoeba_polyphaga_mimivirus	0.285714
Mycoreovirus 3 segment 6	4	Bacteriophage_JK06	0.500000
Mycoreovirus 3 segment S1	13	Listeria_bacteriophage_B054	0.153846
Mycoreovirus 3 segment S2	9	Euproctis_pseudoconspersa_nucleopolyhedrovirus	0.222222
Mycoreovirus 3 segment S3	13	Acanthamoeba_polyphaga_mimivirus	0.307692
Mycoreovirus 3 segment S5	6	Barbarie_duck_parvovirus	0.333333
Mycoreovirus 3 segment X	8	Anguillid_herpesvirus	0.250000
Mythimna loreyi densovirus	26	MIDNV	1.000000
Myxococcus phage Mx8	185	Bacteriophage_Mx8	1.000000
Myxoma virus	625	Myxoma_virus	1.000000
Myzus persicae densovirus	18	Myzus_persicae_densovirus	1.000000
Narcissus common latent virus	30	Xanthomonas_campestris_phage_Xp10	0.100000
Narcissus degeneration virus	39	Cotesia_congregata_Polydnavirus	0.076923
Narcissus mosaic virus	26	Listeria_bacteriophage_A006	0.115385
Narcissus symptomless virus	30	Acanthamoeba_polyphaga_mimivirus	0.166667
Narcissus yellow stripe virus	36	Acanthamoeba_polyphaga_mimivirus	0.083333
Natranaerobius thermophilus JW/NM-WN-LF plasmid pNTHE01	60	Acanthamoeba_polyphaga_mimivirus	0.350000
Natranaerobius thermophilus JW/NM-WN-LF plasmid pNTHE02	26	Acanthamoeba_polyphaga_mimivirus	0.307692
Natrialba magadii ATCC 43099 plasmid pNMAG01	1380	Crocodilepox_virus	0.018116
Natrialba magadii ATCC 43099 plasmid pNMAG02	2	Mycobacteriophage_Peaches	1.000000
Natrialba magadii ATCC 43099 plasmid pNMAG01	2	EHV	1.000000
Natrialba magadii ATCC 43099 plasmid pNMAG02	982	Chimpanzee_cytomegalovirus	0.015275
Natrialba magadii ATCC 43099 plasmid pNMAG03	194	Bacteriophage_Phi_Ch1	1.000000
Natrialba phage PhiCh1	189	Bacteriophage_Phi_Ch1	1.000000
Natronomonas pharaonis DSM 2160 plasmid PL131	487	Bacteriophage_phi_JL001	0.014374
Natronomonas pharaonis DSM 2160 plasmid PL23	92	Agrotis_ipsilon_multiple_nucleopolyhedrovirus	0.043478
Nemesia ring necrosis virus	28	Crocodilepox_virus	0.142857
Neodiprion abietis NPV	322	Neodiprion_abietis_NPV	1.000000
Neodiprion lecontii NPV	311	Neodiprion_lecontei_NPV	1.000000
Neodiprion sertifer NPV	349	Neodiprion_sertifer_NPV	1.000000
Nerine virus X	19	Banana_streak_virus_strain_Acuminata_Vietnam	0.105263
Newbury agent 1 virus	35	Klebsiella_phage_KP15	0.114286
Newcastle disease virus B1	50	Bacteriophage_RB69	0.040000
Ngaingan virus	73	Acanthamoeba_polyphaga_mimivirus	0.150685
Nilaparvata lugens reovirus segment 1	17	Acanthamoeba_polyphaga_mimivirus	0.470588
Nilaparvata lugens reovirus segment 2	11	Acanthamoeba_polyphaga_mimivirus	0.272727
Nilaparvata lugens reovirus segment 3	20	Acanthamoeba_polyphaga_mimivirus	0.300000
Nilaparvata lugens reovirus segment 4	7	Acanthamoeba_polyphaga_mimivirus	0.285714
Nilaparvata lugens reovirus segment 5	18	Acanthamoeba_polyphaga_mimivirus	0.222222
Nilaparvata lugens reovirus segment 6	8	Acanthamoeba_polyphaga_mimivirus	0.375000
Nilaparvata lugens reovirus segment 7	6	Acanthamoeba_polyphaga_mimivirus	0.500000
Nipah virus	51	Acanthamoeba_polyphaga_mimivirus	0.078431
Nitrosospira multiformis ATCC 25196 plasmid 1	72	Acanthamoeba_polyphaga_mimivirus	0.083333
Nitrosospira multiformis ATCC 25196 plasmid 2	54	Acanthamoeba_polyphaga_mimivirus	0.092593
Nitrosospira multiformis ATCC 25196 plasmid 3	49	Acanthamoeba_polyphaga_mimivirus	0.102041
Nodamura virus RNA1	12	Bacteriophage_B3	0.166667
Nootka lupine vein-clearing virus	19	Bacteriophage_Aaphi23	0.157895
Nora virus	51	Acanthamoeba_polyphaga_mimivirus	0.156863
Northern cereal mosaic virus	42	Iodobacteriophage_phiPLPE	0.071429
Norwalk virus	37	Mycobacteriophage_PMC	0.081081
Nudaurelia capensis beta virus	39	Contagious_pustular_dermatitis_virus	0.076923
Onyong-nyong virus	42	African_green_monkey_cytomegalovirus	0.047619
Oat blue dwarf virus	28	Burkholderia_cepacia_complex_phage_BcepC6B	0.071429
Oat chlorotic stunt virus	18	Acanthamoeba_polyphaga_mimivirus	0.111111
Oat golden stripe virus RNA 1	35	Avipoxvirus_clade_B1	0.085714
Oat golden stripe virus RNA 2	13	Bacillus_phage_GA_1	0.153846
Oat mosaic virus RNA 1	25	FV	0.080000
Oat mosaic virus RNA 2	2	Torque_teno_tamarin_virus	1.000000
Oat necrotic mottle virus	31	Acanthamoeba_polyphaga_mimivirus	0.064516
Obuda pepper virus	26	Acanthamoeba_polyphaga_mimivirus	0.076923
Odontoglossum ringspot virus	18	ATV	0.111111
Okra leaf curl virus-[Cameroon]	6	Okra_leaf_curl_virus	1.000000
Okra mosaic virus	30	Carp_nephritis_and_gill_necrosis_virus	0.066667
Okra yellow crinkle virus segment A	8	Okra_yellow_crinkle_virus	1.000000
Okra yellow mosaic Mexico virus DNA A	11	Okra_yellow_mosaic_Mexico_virus	1.000000
Okra yellow mosaic Mexico virus DNA B	13	Okra_yellow_mosaic_Mexico_virus	1.000000
Okra yellow vein mosaic virus	19	Okra_yellow_vein_mosaic_virus	1.000000
Old World harvest mouse papillomavirus	29	European_harvest_mouse_papillomavirus	1.000000
Olive latent virus 1	16	Acanthamoeba_polyphaga_mimivirus	0.250000
Olive latent virus 2 RNA 1	10	Streptococcus_phage_5093	0.200000
Olive latent virus 2 RNA 2	8	BK_polyomavirus	0.250000
Olive latent virus 2 RNA 3	13	Ralstonia_phage_RSB1	0.153846
Olive mild mosaic virus	17	HAdVE	0.117647
Oliveros virus segment L	28	Acanthamoeba_polyphaga_mimivirus	0.250000
Oliveros virus segment S	19	Bacteriophage_S_PM2	0.157895
Omsk hemorrhagic fever virus	40	Pseudomonas_phage_EL	0.075000
Onion yellow dwarf virus	35	Acanthamoeba_polyphaga_mimivirus	0.171429
Ononis yellow mosaic virus	31	Aeh	0.096774
Operophtera brumata reovirus segment 1	17	African_green_monkey_cytomegalovirus	0.117647
Operophtera brumata reovirus segment 2	15	Acanthamoeba_polyphaga_mimivirus	0.133333
Operophtera brumata reovirus segment 3	20	Acanthamoeba_polyphaga_mimivirus	0.150000
Operophtera brumata reovirus segment 4	14	Aeromonas_phage_31	0.214286
Operophtera brumata reovirus segment 5	4	Acanthamoeba_polyphaga_mimivirus	0.500000
Operophtera brumata reovirus segment 6	4	Melanoplus_sanguinipes_entomopoxvirus	0.500000
Ophiostoma mitovirus 3a	12	AMEV	0.166667
Ophiostoma mitovirus 4	7	Acanthamoeba_polyphaga_mimivirus	0.714286
Ophiostoma mitovirus 5	12	Acanthamoeba_polyphaga_mimivirus	0.666667
Ophiostoma novo-ulmi mitovirus 6-Ld	11	Acanthamoeba_polyphaga_mimivirus	0.181818
Opuntia virus X	35	Bacteriophage_bIL311	0.085714
Orchid fleck virus RNA 1	22	Acanthamoeba_polyphaga_mimivirus	0.090909
Orchid fleck virus RNA 2	25	Acanthamoeba_polyphaga_mimivirus	0.080000
Orf virus	504	Contagious_pustular_dermatitis_virus	0.998016
Orgyia pseudotsugata MNPV	472	OpMNPV	0.997881
Oropouche virus segment L	19	Acanthamoeba_polyphaga_mimivirus	0.263158
Oropouche virus segment M	15	Acanthamoeba_polyphaga_mimivirus	0.266667
Oryctes rhinoceros virus	486	Oryctes_rhinoceros_nudivirus	1.000000
Oryza rufipogon endornavirus	58	Acanthamoeba_polyphaga_mimivirus	0.327586
Oryza sativa endornavirus	52	Acanthamoeba_polyphaga_mimivirus	0.288462
Ostreid herpesvirus 1	772	OsHV	1.000000
Ourmia melon virus	11	Acidianus_filamentous_virus_9	0.272727
Ovine adenovirus A	116	Ovine_adenovirus_A	1.000000
Ovine adenovirus D	109	Ovine_adenovirus_D	1.000000
Ovine astrovirus	23	CIV	0.086957
Ovine enzootic nasal tumour virus	31	ENTV	0.935484
Ovine herpesvirus 2	502	OvHV	1.000000
Ovine lentivirus	32	Acanthamoeba_polyphaga_mimivirus	0.125000
Ovine papillomavirus - 1	27	Ovine_papillomavirus_1	1.000000
Oyster mushroom spherical virus	25	HAdVD	0.080000
Panicum mosaic virus	17	Adenoassociated_virus_5	0.176471
Panicum streak virus - Karino	12	Panicum_streak_virus	1.000000
Panine herpesvirus 2	868	Chimpanzee_cytomegalovirus	1.000000
Papaya leaf curl China virus - [G8]	16	Papaya_leaf_curl_China_virus	1.000000
Papaya leaf curl Guandong virus - [GD2] DNA A	15	Papaya_leaf_curl_Guandong_virus	1.000000
Papaya leaf curl virus	12	Papaya_leaf_curl_virus	1.000000
Papaya leaf-distortion mosaic potyvirus	39	Acanthamoeba_polyphaga_mimivirus	0.153846
Papaya mosaic virus	18	Acanthamoeba_polyphaga_mimivirus	0.111111
Papaya ringspot virus	36	Acanthamoeba_polyphaga_mimivirus	0.083333
Papiine herpesvirus 2	664	Baboon_herpesvirus_2	0.996988
Paprika mild mottle virus	27	Bacillus_phage_0305phi8_36	0.074074
Parainfluenza virus 5	59	Acanthamoeba_polyphaga_mimivirus	0.050847
Paramecium bursaria Chlorella virus 1	1175	Chlorella_PBCV_1_virus	0.996596
Paramecium bursaria Chlorella virus AR158	1236	Chlorella_virus_AR158	0.983010
Paramecium bursaria Chlorella virus FR483	1237	Chlorella_virus_FR483	1.000000
Paramecium bursaria Chlorella virus NY2A	1400	Chlorella_virus_CV_NY_2A	0.857857
Parana virus segment L	18	Acanthamoeba_polyphaga_mimivirus	0.277778
Parana virus segment S (small)	16	Bacteriophage_TLS	0.125000
Pariacato virus chromosome RNA1	10	Bacteriophage_KS7	0.200000
Parietaria mottle virus RNA 1	17	Equid_herpesvirus_4	0.117647
Parietaria mottle virus RNA 2	14	Lactobacillus_johnsonii_prophage_Lj771	0.142857
Parietaria mottle virus RNA 3	9	Acanthamoeba_polyphaga_mimivirus	0.333333
Parsnip yellow fleck virus	29	Acanthamoeba_polyphaga_mimivirus	0.137931
Parvovirus H1	18	H_parvovirus	1.000000
Passiflora latent carlavirus	33	Bacillus_phage_SP_beta	0.060606
Passion fruit woodiness virus	41	Acanthamoeba_polyphaga_mimivirus	0.121951
Pasteurella phage F108	117	Bacteriophage_F108	1.000000
Patchouli mild mosaic virus RNA 1	21	Acanthamoeba_polyphaga_mimivirus	0.190476
Patchouli mild mosaic virus RNA 2	13	Enterobacteria_phage_Era103	0.153846
Pea early browning virus RNA 1	22	Acanthamoeba_polyphaga_mimivirus	0.090909
Pea early browning virus RNA 2	12	Deerpox_virus_W_848_83	0.166667
Pea enation mosaic virus-1	22	Goose_circovirus	0.090909
Pea enation mosaic virus-2	16	Sodalis_phage_phiSG1	0.125000
Pea seed-borne mosaic virus	42	Cotesia_congregata_Polydnavirus	0.071429
Pea stem necrosis virus	12	Herpesvirus_saimiri	0.166667
Peach mosaic virus	29	Neodiprion_sertifer_NPV	0.068966
Peanut chlorotic streak virus	35	Peanut_chlorotic_streak_caulimovirus	1.000000
Peanut clump virus RNA 1	20	Acanthamoeba_polyphaga_mimivirus	0.150000
Peanut clump virus RNA 2	20	Acanthamoeba_polyphaga_mimivirus	0.150000
Peanut mottle virus	41	Acanthamoeba_polyphaga_mimivirus	0.048780
Peanut stunt virus RNA 1	9	Glypta_fumiferanae_ichnovirus	0.222222
Peanut stunt virus RNA 2	16	ATV	0.187500
Peanut stunt virus RNA 3	11	Cyanophage_P_SSM4	0.272727
Pear latent virus	22	Avipoxvirus_clade_B1	0.090909
Pelargonium chlorotic ring pattern virus	9	Avian_infectious_laryngotracheitis_virus	0.333333
Pelargonium flower break virus	17	Bacteriophage_Syn9	0.117647
Pelargonium line pattern virus	17	Bacillus_clarkii_bacteriophage_BCJA1c	0.117647
Pelargonium necrotic spot virus	14	Cyanophage_P_SSM2	0.142857
Pelargonium zonate spot virus RNA 1	19	Contagious_pustular_dermatitis_virus	0.157895
Pelargonium zonate spot virus RNA 2	10	Adoxophyes_orana_nucleopolyhedrovirus	0.200000
Pelargonium zonate spot virus RNA 3	9	Bacillus_phage_0305phi8_36	0.222222
Penaeid shrimp infectious myonecrosis virus	24	Acanthamoeba_polyphaga_mimivirus	0.125000
Penaeus merguiensis densovirus	19	Hepatopancreatic_parvovirus	1.000000
Penaeus monodon hepatopancreatic parvovirus	22	Penaeus_monodon_hepatopancreatic_parvovirus	1.000000
Penaeus vannamei nodavirus RNA-1	12	SeMNPV	0.250000
Penicillium chrysogenum virus segment 1	11	CYVMV	0.181818
Penicillium chrysogenum virus segment 2	18	Lactobacillus_phage_Lrm1	0.166667
Penicillium chrysogenum virus segment 3	11	Herpesvirus_tupaia	0.181818
Penicillium chrysogenum virus segment 4	8	Streptococcus_pyogenes_phage_315_1	0.250000
Penicillium stoloniferum virus F segment 1	2	Bacteriophage_KS7	1.000000
Penicillium stoloniferum virus S segment 1	2	Streptococcus_pyogenes_phage_315_4	1.000000
Pennisetum mosaic virus	38	Acanthamoeba_polyphaga_mimivirus	0.184211
Penstemon ringspot virus	22	Cyanophage_P_SSM2	0.090909
Pepino mosaic virus	24	Bacteriophage_RB14	0.083333
Pepper curly top virus	4	Pepper_curly_top_virus	1.000000
Pepper golden mosaic virus DNA A	12	Pepper_golden_mosaic_geminivirus	1.000000
Pepper golden mosaic virus DNA B	10	Pepper_golden_mosaic_geminivirus	1.000000
Pepper huasteco yellow vein virus DNA A	6	Pepper_Hausteco_Geminivirus	1.000000
Pepper huasteco yellow vein virus DNA B	11	Pepper_Hausteco_Geminivirus	1.000000
Pepper leaf curl Bangladesh virus segment A component	13	Pepper_leaf_curl_Bangladesh_virus	1.000000
Pepper leaf curl virus DNA-A	9	Pepper_leaf_curl_virus	1.000000
Pepper mild mottle virus	17	Cyanophage_P_SSM2	0.117647
Pepper mottle virus	29	Acanthamoeba_polyphaga_mimivirus	0.103448
Pepper ringspot virus RNA 1	28	Acanthamoeba_polyphaga_mimivirus	0.107143
Pepper ringspot virus RNA 2	2	CIV	1.000000
Pepper severe mosaic virus	37	Acanthamoeba_polyphaga_mimivirus	0.081081
Pepper veinal mottle virus	41	Acanthamoeba_polyphaga_mimivirus	0.146341
Pepper yellow leaf curl Indonesia virus DNA-A	11	Pepper_yellow_leaf_curl_Indonesia_virus	1.000000
Pepper yellow leaf curl Indonesia virus DNA-B	9	Pepper_yellow_leaf_curl_Indonesia_virus	1.000000
Pepper yellow mosaic virus	37	Acanthamoeba_polyphaga_mimivirus	0.162162
Pepper yellow vein Mali virus	12	Pepper_yellow_vein_Mali_virus	1.000000
Perina nuda virus	40	Acanthamoeba_polyphaga_mimivirus	0.075000
Periplaneta fuliginosa densovirus	25	Periplaneta_fuliginosa_densovirus	1.000000
Peru tomato mosaic virus	33	Anatid_herpesvirus_1	0.090909
Peruvian horse sickness virus segment 1	11	Acanthamoeba_polyphaga_mimivirus	0.545455
Peruvian horse sickness virus segment 2	18	Acanthamoeba_polyphaga_mimivirus	0.111111
Peruvian horse sickness virus segment 3	12	Acanthamoeba_polyphaga_mimivirus	0.416667
Peruvian horse sickness virus segment 4	6	Thermus_phage_YS40	0.333333
Peruvian horse sickness virus segment 6	2	Glossina_pallidipes_salivary_gland_hypertrophy_virus	1.000000
Peste-des-petits-ruminants virus	77	Acanthamoeba_polyphaga_mimivirus	0.051948
Pestivirus Giraffe-1	50	AHV	0.040000
Petunia vein clearing virus	28	PVCV	1.000000
Phage Gifsy-1	184	Phage_Gifsy_1	0.809783
Phage Gifsy-2	184	Phage_Gifsy_2	1.000000
Phage cdtI	144	Bacteriophage_cdtI	0.979167
Phage phiJL001	216	Bacteriophage_phi_JL001	1.000000
Phlebiopsis gigantea mycovirus dsRNA 1	42	Staphylococcus_phage_92	0.071429
Phlox virus S	35	Acanthamoeba_polyphaga_mimivirus	0.057143
Phocoena spinipinnis papillomavirus	37	Phocoena_spinipinnis_papillomavirus	1.000000
Phormidium phage Pf-WMP3	157	Cyanophage_Pf_WMP3	1.000000
Phormidium phage Pf-WMP4	153	Cyanophage_Pf_WMP4	1.000000
Photorhabdus asymbiotica plasmid pPAU1	99	Acanthamoeba_polyphaga_mimivirus	0.161616
Phthorimaea operculella granulovirus	469	Phthorimaea_operculella_granulovirus	1.000000
Physalis mottle virus	27	AHV	0.222222
Phytophthora endornavirus 1	61	Acanthamoeba_polyphaga_mimivirus	0.065574
Pichinde virus	12	Streptococcus_phage_5093	0.166667
Pichinde virus L RNA	33	Acanthamoeba_polyphaga_mimivirus	0.303030
Pieris rapae granulovirus	398	Pieris_rapae_granulovirus	1.000000
Pineapple mealybug wilt-associated virus 1	64	Acanthamoeba_polyphaga_mimivirus	0.140625
Pirital virus segment L	25	Acanthamoeba_polyphaga_mimivirus	0.320000
Pirital virus segment S	9	Porcine_adenovirus_A	0.222222
Planaria asexual strain-specific virus-like element type 1 large DNA segment	25	Planaria_asexual_strain_specific_virus_like_element_type_1	1.000000
Planaria asexual strain-specific virus-like element type 1 small DNA segment	6	Planaria_asexual_strain_specific_virus_like_element_type_1	1.000000
Planococcus citri densovirus	18	Planococcus_citri_densovirus	1.000000
Plantago asiatica mosaic virus	25	Cyanophage_P60	0.120000
Plantago mottle virus	22	Bacteriophage_Felix_01	0.090909
Plautia stali intestine virus	36	Acanthamoeba_polyphaga_mimivirus	0.194444
Plum pox virus	25	Shrimp_white_spot_syndrome_virus	0.120000
Plutella xylostella granulovirus	397	Plutella_xylostella_granulovirus	1.000000
Plutella xylostella multiple nucleopolyhedrovirus	478	Plutella_xylostella_multiple_nucleopolyhedrovirus	0.771967
Pneumonia virus of mice J3666	46	Helicoverpa_armigera_granulovirus	0.065217
Poinsettia cryptic virus	20	Acanthamoeba_polyphaga_mimivirus	0.100000
Poinsettia mosaic virus	17	Gallid_herpesvirus_2	0.117647
Polaromonas naphthalenivorans CJ2 plasmid pPNAP04	527	Acanthamoeba_polyphaga_mimivirus	0.013283
Poliovirus	26	Anatid_herpesvirus_1	0.076923
Poplar mosaic virus	38	Enterobacteria_phage_phiV10	0.078947
Porcine adenovirus A	141	Porcine_adenovirus_A	1.000000
Porcine adenovirus C	121	Porcine_adenovirus_C	1.000000
Porcine circovirus 2	2	Porcine_circovirus_2	1.000000
Porcine endogenous retrovirus E	26	Porcine_endogenous_retrovirus_E	1.000000
Porcine enteric sapovirus	29	Bacteriophage_Felix_01	0.068966
Porcine enterovirus B	26	Trichoplusia_ni_ascovirus_2c	0.153846
Porcine epidemic diarrhea virus	109	Acanthamoeba_polyphaga_mimivirus	0.082569
Porcine hemagglutinating encephalomyelitis virus	106	Acanthamoeba_polyphaga_mimivirus	0.301887
Porcine parvovirus	19	PPV	1.000000
Porcine respiratory and reproductive syndrome virus	56	Contagious_pustular_dermatitis_virus	0.053571
Porcine rubulavirus	66	Acanthamoeba_polyphaga_mimivirus	0.075758
Porcine teschovirus 1	24	AMEV	0.083333
Possum enterovirus W1	28	Acanthamoeba_polyphaga_mimivirus	0.107143
Possum enterovirus W6	24	Human_adenovirus_54	0.125000
Potato aucuba mosaic virus	35	Enterobacteria_phage_RB16	0.085714
Potato latent virus	30	Acidianus_bottle_shaped_virus	0.100000
Potato leafroll virus	24	Bacteriophage_I2_2	0.083333
Potato mop-top virus RNA 1	19	Listeria_bacteriophage_B025	0.263158
Potato mop-top virus RNA 2	15	Acidianus_filamentous_virus_7	0.200000
Potato mop-top virus RNA 3	9	Marseillevirus	0.222222
Potato rough dwarf virus	41	Ascovirus_DpAV4	0.048780
Potato virus A	51	Mycobacterium_phage_Ardmore	0.058824
Potato virus M	29	Bacteriophage_phi_MhaA1	0.103448
Potato virus S	32	Acanthamoeba_polyphaga_mimivirus	0.062500
Potato virus T	28	Aeh	0.107143
Potato virus V	30	Acanthamoeba_polyphaga_mimivirus	0.100000
Potato virus X	25	Cotesia_congregata_Polydnavirus	0.120000
Potato virus Y	28	Acanthamoeba_polyphaga_mimivirus	0.142857
Potato yellow mosaic Panama virus DNA A	11	Potato_yellow_mosaic_Panama_virus	1.000000
Potato yellow mosaic Panama virus DNA B	10	Potato_yellow_mosaic_Panama_virus	1.000000
Potato yellow mosaic Trinidad virus DNA A	13	Potato_yellow_mosaic_Trinidad_virus	1.000000
Potato yellow mosaic Trinidad virus DNA B	7	Potato_yellow_mosaic_Trinidad_virus	1.000000
Potato yellow mosaic virus DNA A	10	Potato_yellow_mosaic_virus	1.000000
Potato yellow mosaic virus DNA B	13	Potato_yellow_mosaic_virus	1.000000
Potato yellow vein virus	52	Acanthamoeba_polyphaga_mimivirus	0.250000
Potato yellow vein virus segment 3	15	Cyanophage_P_SSM4	0.200000
Pothos latent virus	19	Acanthamoeba_polyphaga_mimivirus	0.105263
Powassan virus	52	Lucke_frog_herpesvirus	0.057692
Prochlorococcus phage P-RSM4	635	Cyanophage_P_SSM4	0.274016
Prochlorococcus phage P-SSM2	919	Cyanophage_P_SSM2	1.000000
Prochlorococcus phage P-SSM4	654	Cyanophage_P_SSM4	1.000000
Prochlorococcus phage P-SSP7	188	Cyanophage_P_SSP7	1.000000
Prochlorococcus phage Syn1	737	Bacteriophage_S_PM2	0.168250
Procyon lotor papillomavirus 1	42	Procyon_lotor_papillomavirus_1	1.000000
Propionibacterium phage B5	21	Bacteriophage_phiB5_of_Propionibacterium_freudenreichii	1.000000
Propionibacterium phage PA6	112	Propionibacterium_acnes_bacteriophage_PA6	1.000000
Providence virus	33	CeHV	0.060606
Prune dwarf virus	5	Myxoma_virus	0.400000
Prune dwarf virus RNA2	11	Acanthamoeba_polyphaga_mimivirus	0.181818
Prune dwarf virus chromosome RNA1	10	Bovine_adenovirus_D	0.200000
Prunus necrotic ringspot virus RNA 1	15	Enterobacteria_phage_JS98	0.133333
Prunus necrotic ringspot virus RNA 2	12	HfIV	0.166667
Prunus necrotic ringspot virus RNA 3	4	Crow_polyomavirus	0.500000
Pseudaletia unipuncta granulovirus	664	Pseudalatia_unipuncta_granulosis_virus	1.000000
Pseudoalteromonas phage PM2	37	Alteromonas_phage_PM2	1.000000
Pseudocowpox virus	577	Pseudocowpox_virus	1.000000
Pseudomonas phage 119X	186	Pseudomonas_phage_119X	1.000000
Pseudomonas phage 201phi2-1	1185	Pseudomonas_chlororaphis_phage_201phi2_1	1.000000
Pseudomonas phage 73	162	Bacteriophage_PA73	1.000000
Pseudomonas phage B3	153	Bacteriophage_B3	1.000000
Pseudomonas phage D3	205	Bacteriophage_D3	1.000000
Pseudomonas phage D3112	144	Bacteriophage_D3112	0.875000
Pseudomonas phage DMS3	140	Bacteriophage_DMS3	0.971429
Pseudomonas phage EL	756	Pseudomonas_phage_EL	1.000000
Pseudomonas phage F10	161	Bacteriophage_F10	1.000000
Pseudomonas phage F116	250	Pseudomonas_aeruginosa_bacteriophage_F116	1.000000
Pseudomonas phage F8	210	Bacteriophage_F8	0.838095
Pseudomonas phage LKD16	167	Bacteriophage_LKD16	0.946108
Pseudomonas phage M6	219	Bacteriophage_M6	0.990868
Pseudomonas phage MP22	134	Bacteriophage_MP22	0.992537
Pseudomonas phage PA11	185	Bacteriophage_PA11	1.000000
Pseudomonas phage PP7	12	Bacteriophage_T5	0.166667
Pseudomonas phage PRR1	18	Bovine_papular_stomatitis_virus	0.111111
Pseudomonas phage PaP2	151	Pseudomonas_aeruginosa_bacteriophage_PaP2	0.980132
Pseudomonas phage PaP3	139	Pseudomonas_aeruginosa_phage_PaP3	1.000000
Pseudomonas phage Pf1	28	Bacteriophage_Pf1	1.000000
Pseudomonas phage Pf3	19	Bacteriophage_Pf3	1.000000
Pseudomonas phage gh-1	130	Pseudomonas_phage_gh_1	1.000000
Pseudomonas phage phi-12 segment L	24	ASFV	0.083333
Pseudomonas phage phi-12 segment M	17	Lactobacillus_phage_Lb338_1	0.117647
Pseudomonas phage phi-12 segment S	13	LdMNPV	0.153846
Pseudomonas phage phi-13 segment M	10	Oryctes_rhinoceros_nudivirus	0.200000
Pseudomonas phage phi-13 segment S	9	HHV	0.222222
Pseudomonas phage phi-6 segment L	16	Burkholderia_phage_BcepGomr	0.125000
Pseudomonas phage phi-6 segment M	15	Enterobacteria_phage_RB16	0.133333
Pseudomonas phage phi-6 segment S	16	Ascovirus_DpAV4	0.125000
Pseudomonas phage phi-8 segment M	18	Mouse_cytomegalovirus_1	0.166667
Pseudomonas phage phi13 segment L	33	Acanthamoeba_polyphaga_mimivirus	0.090909
Pseudomonas phage phi8 segment L	26	Acanthocystis_turfacea_Chlorella_virus_1	0.115385
Pseudomonas phage phi8 segment S	10	Burkholderia_cepacia_phage_BcepNazgul	0.200000
Pseudomonas phage phiCTX	139	Bacteriophage_phi_CTX	1.000000
Pseudomonas phage phiKMV	167	Bacteriophage_phiKMV	0.994012
Pseudomonas phage phiKZ	1036	Bacteriophage_phiKZ	1.000000
Psittacid herpesvirus 1	575	Pachecos_disease_virus	1.000000
Psittacus erithacus timneh papillomavirus	23	Psittacus_erithacus_papillomavirus	1.000000
Pumpkin yellow mosaic Malaysia virus DNA A	11	Pumpkin_yellow_mosaic_Malaysia_virus	1.000000
Puumala virus segment L	25	Acanthamoeba_polyphaga_mimivirus	0.160000
Puumala virus segment M	14	Acanthamoeba_polyphaga_mimivirus	0.285714
Puumala virus segment S	2	Erwinia_amylovora_bacteriophage_phiEa21_4	1.000000
Pyrobaculum spherical virus	91	Pyrobaculum_spherical_virus	1.000000
Pyrococcus abyssi virus 1	75	Pyrococcus_abyssi_virus_1	1.000000
RD114 retrovirus	22	RD_retrovirus	1.000000
Rabbit fibroma virus	617	Rabbit_fibroma_virus	1.000000
Rabbit hemorrhagic disease virus-FRG	24	Equid_herpesvirus_4	0.083333
Rabbit oral papillomavirus	35	ROPV	1.000000
Rabbit vesivirus	34	Trichoplusia_ni_ascovirus_2c	0.088235
Rabies virus	41	Marseillevirus	0.073171
Rachiplusia ou MNPV	477	NOT_Rachiplusia_nu_MNPV	1.000000
Radish leaf curl virus	12	Okra_leaf_curl_Bihar_virus_uid47951	1.000000
Radish leaf curl virus segment A	10	Radish_leaf_curl_virus	1.000000
Radish mosaic virus RNA1	30	Acanthamoeba_polyphaga_mimivirus	0.166667
Radish mosaic virus RNA2	13	Infectious_spleen_and_kidney_necrosis_virus	0.230769
Ralstonia phage RSM1	39	Ralstonia_phage_RSM1	0.897436
Ralstonia phage RSS1	16	Ralstonia_phage_RSS1	1.000000
Ralstonia phage p12J	30	Ralstonia_phage_p12J	1.000000
Ralstonia phage phiRSA1	138	Ralstonia_phage_RSA1	1.000000
Ranid herpesvirus 1	863	Lucke_frog_herpesvirus	1.000000
Ranid herpesvirus 2	914	Frog_herpesvirus_4	1.000000
Raphanus sativus cryptic virus 1 dsRNA 1	2	Adoxophyes_orana_granulovirus	1.000000
Ranid herpesvirus 2	2	Frog_herpesvirus_4	1.000000
Raphanus sativus cryptic virus 1 dsRNA 2	3	Lumpy_skin_disease_virus_NI_2490	0.666667
Raphanus sativus cryptic virus 2 segment 1	2	Musca_domestica_salivary_gland_hypertrophy_virus	1.000000
Raspberry bushy dwarf virus RNA 1	17	Bacteriophage_S_PM2	0.176471
Raspberry bushy dwarf virus RNA 2	3	Melanoplus_sanguinipes_entomopoxvirus	0.666667
Raspberry leaf mottle virus	64	EhV	0.046875
Raspberry ringspot virus RNA 2	13	Mycobacteriophage_PMC	0.153846
Raspberry ringspot virus RNA1	24	LBBV	0.125000
Rauscher murine leukemia virus	38	Rauscher_murine_leukemia_virus	1.000000
Raven circovirus	3	Raven_circovirus	1.000000
Red clover mottle virus RNA 1	18	Acanthamoeba_polyphaga_mimivirus	0.333333
Red clover mottle virus RNA 2	14	Bovine_adenovirus_B	0.142857
Red clover necrotic mosaic virus RNA 1	15	Mycobacteriophage_Barnyard	0.200000
Redspotted grouper nervous necrosis virus RNA 1	18	Halomonas_aquamarina_phage_phiHAP_1	0.111111
Rehmannia mosaic virus	23	Bacteriophage_k1_5	0.086957
Respiratory syncytial virus	56	Acanthamoeba_polyphaga_mimivirus	0.178571
Reston ebolavirus	67	Acanthamoeba_polyphaga_mimivirus	0.208955
Reticuloendotheliosis virus	37	Avian_reticuloendotheliosis_virus	1.000000
Rhesus monkey papillomavirus	25	Macaca_mulatta_papillomavirus_1	1.000000
Rhizobium phage 16-3	222	Rhizobium_phage_16_3	1.000000
Rhizoctonia solani virus 717 RNA1	5	Avipoxvirus_clade_B1	0.400000
Rhizoctonia solani virus RNA2	7	Deerpox_virus_W_848_83	0.428571
Rhodothermus phage RM378	475	Bacteriophage_RM_378	1.000000
Rhopalosiphum padi virus	32	Acanthamoeba_polyphaga_mimivirus	0.250000
Rhynchosia golden mosaic virus DNA A	13	Rhynchosia_golden_mosaic_virus	1.000000
Rhynchosia golden mosaic virus DNA B	8	Rhynchosia_golden_mosaic_virus	1.000000
Ribgrass mosaic virus	24	Ostreococcus_virus_OsV5	0.083333
Rice black streaked dwarf virus segment 1	20	Acanthamoeba_polyphaga_mimivirus	0.300000
Rice black streaked dwarf virus segment 2	7	Glypta_fumiferanae_ichnovirus	0.285714
Rice black streaked dwarf virus segment 3	13	Acanthamoeba_polyphaga_mimivirus	0.230769
Rice black streaked dwarf virus segment 4	17	Acanthamoeba_polyphaga_mimivirus	0.411765
Rice black streaked dwarf virus segment 5	9	Acanthamoeba_polyphaga_mimivirus	0.444444
Rice black streaked dwarf virus segment 6	7	Acanthamoeba_polyphaga_mimivirus	0.428571
Rice black streaked dwarf virus segment 7	8	Acanthamoeba_polyphaga_mimivirus	0.250000
Rice black streaked dwarf virus segment 8	4	Cotesia_congregata_Polydnavirus	0.500000
Rice black streaked dwarf virus segment 9	3	MRCV	0.666667
Rice dwarf virus segment 1	18	Acanthamoeba_polyphaga_mimivirus	0.166667
[truncated: 740 more rows]
