# Supplementary material for: NBC update: The addition of viral and fungal databases to the Naïve Bayes classification tool
Source: BMC Res Notes. 2012 Jan 31;5:81. doi: 10.1186/1756-0500-5-81 (PMC3284397; doi:10.1186/1756-0500-5-81)
Supplement: Additional file 3 — NBC output for the Global House Dust sample, categorized by taxonomic level. [file 1756-0500-5-81-S3.TXT]

DOMAIN
Fungi: 2000 (100.00%)

PHYLUM
Ascomycota: 1444 (72.20%)
Basidiomycota: 411 (20.55%)
Unknown: 144 (7.20%)
Neocallimastigomycota: 1 (0.05%)

CLASS
Dothideomycetes: 514 (25.70%)
Unknown: 394 (19.70%)
Pyrenomycetes: 376 (18.80%)
Hemiascomycetes: 263 (13.15%)
Chaetothyriomycetes: 210 (10.50%)
Agaricomycetes: 140 (7.00%)
Heterobasidiomycetes: 28 (1.40%)
Agaricostilbomycetes: 21 (1.05%)
Wallemiomycetes: 15 (0.75%)
Ustilaginomycetes: 12 (0.60%)
Lecanoromycetes: 8 (0.40%)
Exobasidiomycetes: 6 (0.30%)
Pezizomycetes: 6 (0.30%)
Leotiomycetes: 4 (0.20%)
Archiascomycota: 1 (0.05%)
Arthoniomycetes: 1 (0.05%)
Neocallimastigomycetes: 1 (0.05%)

ORDER
Unknown: 720 (36.00%)
Capnodiales: 352 (17.60%)
Endomycetales: 261 (13.05%) (contains saccharo)
Elaphomycetales: 182 (9.10%) (eurotiales)
Agaricales: 110 (5.50%) (mushrooms)
Melanommatales: 78 (3.90%) (pleosporales)
Hypocreales: 63 (3.15%) (mold or mushroom)
Dothideales: 35 (1.75%) (lichen)
Sordariales: 23 (1.15%)
Chaetothyriales: 22 (1.10%)
Wallemiales: 15 (0.75%)
Hericiales: 12 (0.60%)
Filobasidiales: 11 (0.55%)
Boletales: 9 (0.45%)
Urocystales: 9 (0.45%)
Cystofilobasidiales: 8 (0.40%)
Erythrobasidiales: 8 (0.40%)
Peltigerales: 8 (0.40%)
Diaporthales: 6 (0.30%)
Malasseziales: 6 (0.30%)
Sphaeriales: 6 (0.30%)
Christianseniales: 5 (0.25%)
Magnaporthales: 5 (0.25%)
Pezizales: 5 (0.25%)
Sporidiaceae: 5 (0.25%)
Verrucariales: 5 (0.25%)
Cantharellales: 4 (0.20%)
Corticiales: 4 (0.20%)
Coniochaetales: 3 (0.15%)
Halosphaeriales: 3 (0.15%)
Ustilaginales: 3 (0.15%)
Helotiales: 2 (0.10%)
Hysteriales: 2 (0.10%)
Arthoniales: 1 (0.05%)
Botryosphaeriales: 1 (0.05%)
Leucosporidiales: 1 (0.05%)
Microbotryales: 1 (0.05%)
Neocallimasticales: 1 (0.05%)
Ophiostomatales: 1 (0.05%)
Protomycetales: 1 (0.05%)
Sebacinales: 1 (0.05%)
Trechisporales: 1 (0.05%)
Trichosphaeriales: 1 (0.05%)

FAMILY
Unknown: 633 (31.65%)
Davidiellaceae: 269 (13.45%) (indoor fungi)
Glomerellaceae: 260 (13.00%)
Eurotiaceae: 181 (9.05%)
Metschnikowiaceae: 174 (8.70%)
Tricholomataceae: 105 (5.25%)
Pleosporaceae: 56 (2.80%)
Dipodascaceae: 45 (2.25%)
Dothioraceae: 35 (1.75%)
Eremotheciaceae: 24 (1.20%)
Teratosphaeriaceae: 21 (1.05%)
Herpotrichiellaceae: 17 (0.85%)
Sordariaceae: 16 (0.80%)
Russulaceae: 12 (0.60%)
Melanotaeniaceae: 9 (0.45%)
Trichomonascaceae: 9 (0.45%)
Lobariaceae: 8 (0.40%)
Bionectriaceae: 7 (0.35%)
Didymellaceae: 7 (0.35%)
Hypocreaceae: 7 (0.35%)
Mycosphaerellaceae: 7 (0.35%)
Rhizopogonaceae: 7 (0.35%)
Malasseziaceae: 6 (0.30%)
Diaporthaceae: 5 (0.25%)
Magnaporthaceae: 5 (0.25%)
Nectriaceae: 5 (0.25%)
Verrucariaceae: 5 (0.25%)
Ceratobasidiaceae: 4 (0.20%)
Chaetomiaceae: 4 (0.20%)
Corticiaceae: 4 (0.20%)
Sphaeriaceae: 4 (0.20%)
Coniochaetaceae: 3 (0.15%)
Lasiosphaeriaceae: 3 (0.15%)
Mycosyringaceae: 3 (0.15%)
Agaricaceae: 2 (0.10%)
Amphisphaeriaceae: 2 (0.10%)
Capnodiaceae: 2 (0.10%)
Clavicipitaceae: 2 (0.10%)
Cordycipitaceae: 2 (0.10%)
Halosphaeriaceae: 2 (0.10%)
Humariaceae: 2 (0.10%)
Hysteriaceae: 2 (0.10%)
Pezizaceae: 2 (0.10%)
Amanitaceae: 1 (0.05%)
Apiosporaceae: 1 (0.05%)
Botryosphaeriaceae: 1 (0.05%)
Cortinariaceae: 1 (0.05%)
Elaphomycetaceae: 1 (0.05%)
Erysiphaceae: 1 (0.05%)
Helotiaceae: 1 (0.05%)
Marasmiaceae: 1 (0.05%)
Massarinaceae: 1 (0.05%)
Melanconidaceae: 1 (0.05%)
Melanogastraceae: 1 (0.05%)
Microascaceae: 1 (0.05%)
Microbotryaceae: 1 (0.05%)
Morchellaceae: 1 (0.05%)
Neocallimasticaceae: 1 (0.05%)
Ophiostomataceae: 1 (0.05%)
Pisolithaceae: 1 (0.05%)
Sistotremataceae: 1 (0.05%)
Sporormiaceae: 1 (0.05%)
Taphrinaceae: 1 (0.05%)
Tubeufiaceae: 1 (0.05%)
Wickerhamomycetaceae: 1 (0.05%)

GENUS
Unknown: 528 (26.40%)
Cladosporium : 263 (13.15%) (most common indoor and outdoor molds.)
Glomerella : 260 (13.00%) (athracnose even in wood)
Metschnikowia : 173 (8.65%)
Aspergillus : 131 (6.55%) (molds)
Penicillium : 35 (1.75%) (indoor air fungi)
Alternaria : 32 (1.60%) (indoors/hayfever)
Sphaeriothyrium : 30 (1.50%)
Aureobasidium : 29 (1.45%)
Bipolaris : 22 (1.10%)
Teratosphaeria : 21 (1.05%)
Yarrowia : 21 (1.05%)
Cryptococcus : 20 (1.00%)
Sterigmatomyces : 19 (0.95%)
Fusarium : 18 (0.90%)
Toxicocladosporium : 17 (0.85%)
Devriesia : 16 (0.80%)
Blastoschizomyces : 15 (0.75%)
Wallemia : 15 (0.75%)
Sordaria : 14 (0.70%)
Rhodotorula : 11 (0.55%)
Phaeococcomyces : 10 (0.50%)
Acremonium : 9 (0.45%)
Diheterospora : 9 (0.45%)
Geotrichum : 9 (0.45%)
Nakaseomyces : 9 (0.45%)
Penidiella : 9 (0.45%)
Sagenomella : 9 (0.45%)
Trichomonascus : 9 (0.45%)
Chalastospora : 8 (0.40%)
Lobaria : 8 (0.40%)
Recurvomyces : 8 (0.40%)
Bonordeniella : 6 (0.30%)
Candida : 6 (0.30%)
Exophiala : 6 (0.30%)
Leptosphaerulina : 6 (0.30%)
Malassezia : 6 (0.30%)
Pachytichospora : 6 (0.30%)
Rhizopogon : 6 (0.30%)
Trichoderma : 6 (0.30%)
Diaporthe : 5 (0.25%)
Marchandiomyces : 5 (0.25%)
Phialophora : 5 (0.25%)
Phoma : 5 (0.25%)
Verrucaria : 5 (0.25%)
Chaetomium : 4 (0.20%)
Eurotium : 4 (0.20%)
Gibberella : 4 (0.20%)
Hormonema : 4 (0.20%)
Passalora : 4 (0.20%)
Udeniomyces : 4 (0.20%)
Xylaria : 4 (0.20%)
Coniochaeta : 3 (0.15%)
Coronicium : 3 (0.15%)
Erythrobasidium : 3 (0.15%)
Hansenula : 3 (0.15%)
Sporidiobolus : 3 (0.15%)
Sporobolomyces : 3 (0.15%)
Tectonidula : 3 (0.15%)
Tricholoma : 3 (0.15%)
Agaricus : 2 (0.10%)
Blastobotrys : 2 (0.10%)
Debaryomyces : 2 (0.10%)
Fonsecaea : 2 (0.10%)
Guehomyces : 2 (0.10%)
Hysterobrevium : 2 (0.10%)
Lasiobolidium : 2 (0.10%)
Myrothecium : 2 (0.10%)
Phialosimplex : 2 (0.10%)
Pleurophoma : 2 (0.10%)
Pringsheimia : 2 (0.10%)
Pseudomyza : 2 (0.10%)
Pyrenochaeta : 2 (0.10%)
Readeriella : 2 (0.10%)
Sclerostagonospora : 2 (0.10%)
Trichosporon : 2 (0.10%)
Alpova : 1 (0.05%)
Amanita : 1 (0.05%)
Anteaglonium : 1 (0.05%)
Armillaria : 1 (0.05%)
Arthrinium : 1 (0.05%)
Aschersonia : 1 (0.05%)
Bartalinia : 1 (0.05%)
Cenococcum : 1 (0.05%)
Cladophialophora : 1 (0.05%)
Claviceps : 1 (0.05%)
Clavispora : 1 (0.05%)
Dermocybe : 1 (0.05%)
Didymella : 1 (0.05%)
Glyphium : 1 (0.05%)
Graphiopsis : 1 (0.05%)
Hypomyces : 1 (0.05%)
Iodophanus : 1 (0.05%)
Kimbropezia : 1 (0.05%)
Kodamaea : 1 (0.05%)
Laetisaria : 1 (0.05%)
Lecanicillium : 1 (0.05%)
Leptographium : 1 (0.05%)
Leptospora : 1 (0.05%)
Leptoxyphium : 1 (0.05%)
Leucosporidiella : 1 (0.05%)
Marasmius : 1 (0.05%)
Massarina : 1 (0.05%)
Microascus : 1 (0.05%)
Microbotryum : 1 (0.05%)
Microdiplodia : 1 (0.05%)
Microxyphium : 1 (0.05%)
Mitrophora : 1 (0.05%)
Nectria : 1 (0.05%)
Neurospora : 1 (0.05%)
Nigrospora : 1 (0.05%)
Ochrocladosporium : 1 (0.05%)
Periconia : 1 (0.05%)
Pestalotiopsis : 1 (0.05%)
Phaeomoniella : 1 (0.05%)
Pilidiella : 1 (0.05%)
Pilidium : 1 (0.05%)
Piromonas : 1 (0.05%)
Pisolithus : 1 (0.05%)
Podosphaera : 1 (0.05%)
Preussia : 1 (0.05%)
Pseudorobillarda : 1 (0.05%)
Ramularia : 1 (0.05%)
Rhodosporidium : 1 (0.05%)
Simplicillium : 1 (0.05%)
Taphrina : 1 (0.05%)
Trechispora : 1 (0.05%)
Ustilago : 1 (0.05%)
Verrucocladosporium : 1 (0.05%)
Wickerhamomyces : 1 (0.05%)
Xeromyces : 1 (0.05%)
Zasmidium : 1 (0.05%)

SPECIES
Colletotrichum_graminicola  : 260 (13.00%) "Anthracnose.. common pathogen of indoor plants)
Metschnikowia_noctilumen  : 171 (8.55%)  (isolated from green lacewings and beetles)
Cladosporium_minusculum  : 168 (8.40%) (clado-- are indoor molds,insects and leaves)
uncultured_soil_basidiomycete  : 168 (8.40%)
uncultured_Tricholomataceae  : 101 (5.05%) (mushrooms)
Cladosporium_cf_subtilissimum_6_2  : 55 (2.75%) (grapes)
fungal_endophyte  : 54 (2.70%)
Aspergillus_vitricola  : 52 (2.60%) (mold isolated from glass)
Aspergillus_gracilis  : 48 (2.40%)
uncultured_fungus  : 48 (2.40%)
Dothideomycetes_sp_H4308  : 39 (1.95%) (plants)
Alternaria_sp_L5_4  : 30 (1.50%) (fruit/plants)
Sphaeriothyrium_filicinum  : 30 (1.50%)
Aureobasidium_sp_APSS_865  : 29 (1.45%)
Cladosporium_coralloides  : 25 (1.25%)
fungal_yeast_sp_DY96  : 23 (1.15%)
Sterigmatomyces_halophilus  : 19 (0.95%)
fungal_sp_QP_2010  : 18 (0.90%)
Fusarium_sp  : 18 (0.90%)
Candida_lipolytica  : 17 (0.85%)
Toxicocladosporium_irritans  : 17 (0.85%)
Blastoschizomyces_capitatus  : 15 (0.75%)
Devriesia_hilliana  : 15 (0.75%)
Bipolaris_zeicola  : 13 (0.65%)
Sordaria_macrospora  : 13 (0.65%)
Aspergillus_protuberus  : 12 (0.60%)
Cladosporium_sp_SS_S12  : 12 (0.60%)
Penicillium_roseopurpureum  : 12 (0.60%)
uncultured_Russulaceae  : 12 (0.60%)
Wallemia_muriae  : 10 (0.50%)
Bipolaris_sp_INNK1  : 9 (0.45%)
Candida_sp_BG02_5_23_003E_4  : 9 (0.45%)
Catenulostroma_microsporum  : 9 (0.45%)
Kluyveromyces_bacillisporus  : 9 (0.45%)
Phaeococcomyces_nigricans  : 9 (0.45%)
Rhodotorula_sp_CBS_10242  : 9 (0.45%)
Sagenomella_sp_UAMH_9571  : 9 (0.45%)
Teratosphaeria_knoxdaviesii  : 9 (0.45%)
uncultured_Ascomycete_sp  : 9 (0.45%)
Verticillium_sp  : 9 (0.45%)
Chalastospora_gossypii  : 8 (0.40%)
Dothideales_sp_LS_2008b  : 8 (0.40%)
Lobaria_sp_Hur_040135  : 8 (0.40%)
Bionectriaceae_sp_NRRL_46124  : 7 (0.35%)
Penidiella_venezuelensis  : 7 (0.35%)
Leptosphaerulina_chartarum  : 6 (0.30%)
Penicillium_sp  : 6 (0.30%)
Rhizopogon_subcaerulescens  : 6 (0.30%)
uncultured_Davidiella  : 6 (0.30%)
Acremonium_breve  : 5 (0.25%)
Aspergillus_conicus  : 5 (0.25%)
Candida_ciferrii  : 5 (0.25%)
Candida_robusta  : 5 (0.25%)
cf_Marchandiomyces_MYA_1121  : 5 (0.25%)
Coniosporium_apollinis  : 5 (0.25%)
Diaporthe_sp_JMS_2010d  : 5 (0.25%)
Exophiala_sp_Ppf18  : 5 (0.25%)
Phoma_sp_DB_26012010  : 5 (0.25%)
Wallemia_sebi  : 5 (0.25%)
Bullera_punicea  : 4 (0.20%)
Candida_mucifera  : 4 (0.20%)
Chaetothyriales_sp_OCR_050  : 4 (0.20%)
Cryptococcus_oeirensis  : 4 (0.20%)
Cryptococcus_sp  : 4 (0.20%)
Gibberella_sp_JSD_8  : 4 (0.20%)
Hormonema_aff_prunorum_C_072_1c  : 4 (0.20%)
Passalora_sp_CBS_115525  : 4 (0.20%)
Phialophora_reptans  : 4 (0.20%)
Trichoderma_atraviride  : 4 (0.20%)
uncultured_Tetracladium  : 4 (0.20%)
Xylaria_sp_MC6  : 4 (0.20%)
Yarrowia_sp_9w_1  : 4 (0.20%)
Aspergillus_sp_SS_S8  : 3 (0.15%)
Candida_guilliermondii  : 3 (0.15%)
Candida_sorboxylosa  : 3 (0.15%)
Coronicium_alboglaucum  : 3 (0.15%)
Cryptococcus_victoriae  : 3 (0.15%)
Cryptococcus_wieringae  : 3 (0.15%)
Erythrobasidium_hasegawianum  : 3 (0.15%)
Malassezia_cf_restricta_HN3127  : 3 (0.15%)
Penicillium_canescens  : 3 (0.15%)
Penicillium_griseoroseum  : 3 (0.15%)
Sordariomycetes_sp_ICMP_17630  : 3 (0.15%)
uncultured_Basidiomycota  : 3 (0.15%)
uncultured_Fusarium  : 3 (0.15%)
uncultured_Saccharomycetaceae  : 3 (0.15%)
Verrucaria_nigrescens  : 3 (0.15%)
Agaricus_langei  : 2 (0.10%)
Ascomycota_sp_PU1  : 2 (0.10%)
Aspergillus_auricomus  : 2 (0.10%)
Aspergillus_melleus  : 2 (0.10%)
Candida_pulcherrima  : 2 (0.10%)
Chaetomium_piluliferum  : 2 (0.10%)
Coniochaeta_ligniaria  : 2 (0.10%)
dothideomycete_sp_SGSGf26  : 2 (0.10%)
Eurotium_pseudoglaucum  : 2 (0.10%)
Fonsecaea_compacta  : 2 (0.10%)
Guehomyces_pullulans  : 2 (0.10%)
Hysterobrevium_mori  : 2 (0.10%)
Lasiobolidium_orbiculoides  : 2 (0.10%)
Malassezia_globosa  : 2 (0.10%)
Myrothecium_gramineum  : 2 (0.10%)
Penicillium_alberechii  : 2 (0.10%)
Penicillium_cf_restrictum_CV316  : 2 (0.10%)
Penicillium_cinerascens  : 2 (0.10%)
Penidiella_rigidophora  : 2 (0.10%)
Phialosimplex_caninus  : 2 (0.10%)
Pleurophoma_cava  : 2 (0.10%)
Pringsheimia_smilacis  : 2 (0.10%)
Pyrenochaeta_inflorescentiae  : 2 (0.10%)
Readeriella_brunneotingens  : 2 (0.10%)
Sclerostagonospora_sp_CBS_123538  : 2 (0.10%)
Sporidiobolus_metaroseus  : 2 (0.10%)
Sporobolomyces_sp_EJ  : 2 (0.10%)
Teratosphaeria_sp_CPC_13680  : 2 (0.10%)
Trichoderma_sp_T037  : 2 (0.10%)
Tricholoma_magnivelare  : 2 (0.10%)
Trichosporon_sp_RGS54  : 2 (0.10%)
uncultured_ascomycote_Cons2  : 2 (0.10%)
uncultured_Ceratobasidiaceae  : 2 (0.10%)
uncultured_Cercophora  : 2 (0.10%)
uncultured_Thanatephorus  : 2 (0.10%)
Verrucaria_muralis  : 2 (0.10%)
Acremonium_alternatum  : 1 (0.05%)
Acremonium_hansfordii  : 1 (0.05%)
Acremonium_persicinum  : 1 (0.05%)
Acremonium_sp  : 1 (0.05%)
Alpova_olivaceotinctus  : 1 (0.05%)
Alternaria_dianthi  : 1 (0.05%)
Alternaria_thalictrigena  : 1 (0.05%)
Amanita_francheti  : 1 (0.05%)
Antarctic_yeast_CBS_8913  : 1 (0.05%)
Anteaglonium_parvulum  : 1 (0.05%)
Armillaria_mellea  : 1 (0.05%)
Arthrinium_sp_CLF_U  : 1 (0.05%)
Aschersonia_sp_Wys7  : 1 (0.05%)
Aspergillus_aeneus  : 1 (0.05%)
Aspergillus_bombycis  : 1 (0.05%)
Aspergillus_caesiellus  : 1 (0.05%)
Aspergillus_elegans  : 1 (0.05%)
Aspergillus_herbariorum  : 1 (0.05%)
Aspergillus_ustus  : 1 (0.05%)
Bartalinia_robillardoides  : 1 (0.05%)
Blastobotrys_elegans  : 1 (0.05%)
Blastobotrys_proliferans  : 1 (0.05%)
Caldariomyces_fumago  : 1 (0.05%)
Candida_alimentaria  : 1 (0.05%)
Candida_beverwijkiae  : 1 (0.05%)
Candida_davisiana  : 1 (0.05%)
Candida_diversa  : 1 (0.05%)
Cephalosporium_lamellicola  : 1 (0.05%)
cf_Arthoniales_sp_CCFEE_5303  : 1 (0.05%)
Chaetomium_cristatum  : 1 (0.05%)
Chaetomium_murorum  : 1 (0.05%)
Cladophialophora_hachijoensis_BBA_65570  : 1 (0.05%)
Cladosporium_adianticola  : 1 (0.05%)
Cladosporium_chlorocephalum  : 1 (0.05%)
Cladosporium_cladosporioide  : 1 (0.05%)
Cladosporium_porophorum  : 1 (0.05%)
Claviceps_nigricans  : 1 (0.05%)
Clavispora_sp_ZMS8  : 1 (0.05%)
Coniella_fragariae  : 1 (0.05%)
Coniochaeta_pulveracea  : 1 (0.05%)
Coniosporium_perforans  : 1 (0.05%)
Cryptococcus_aff_magnus_A103  : 1 (0.05%)
Cryptococcus_albidisimilis  : 1 (0.05%)
Cryptococcus_albidus  : 1 (0.05%)
Cryptococcus_bromeliarum  : 1 (0.05%)
Cryptococcus_cf_uzbekistanensis_EB93_4B_Y  : 1 (0.05%)
Cryptococcus_flavescens  : 1 (0.05%)
Debaromyces_hansenii  : 1 (0.05%)
Debaryomyces_sp_GY17S03  : 1 (0.05%)
Dermocybe_semisanguinea  : 1 (0.05%)
Devriesia_sp_C2b_PD014  : 1 (0.05%)
Didymella_exitialis  : 1 (0.05%)
ectomycorrhizal_root_tip_Cenococcum_97_sepA  : 1 (0.05%)
Eumycota_sp_A61upm  : 1 (0.05%)
Eurotiomycetes_sp_11264  : 1 (0.05%)
Eurotium_cristatum  : 1 (0.05%)
Exophiala_placitae  : 1 (0.05%)
Glyphium_elatum  : 1 (0.05%)
Helotiaceae_sp_795_3_CZ02  : 1 (0.05%)
Hypomyces_cervinigenus  : 1 (0.05%)
Iodophanus_carneus  : 1 (0.05%)
Kodamaea_sp_I11  : 1 (0.05%)
Laetisaria_fuciformis  : 1 (0.05%)
Lecanicillium_sp_M289  : 1 (0.05%)
Leotiomycetes_sp_CBS_486_95  : 1 (0.05%)
Leptographium_antibioticum  : 1 (0.05%)
Leptospora_sp_795_3_P03  : 1 (0.05%)
Leucosporidiella_fragaria  : 1 (0.05%)
Malassezia_slooffiae  : 1 (0.05%)
Marasmius_oreades  : 1 (0.05%)
Massarina_corticola  : 1 (0.05%)
Microascus_brevicaulis  : 1 (0.05%)
Microbotryum_violaceum  : 1 (0.05%)
Microdiplodia_hawaiiensis  : 1 (0.05%)
Microxyphium_theae  : 1 (0.05%)
Morchella_sp_Mes_9  : 1 (0.05%)
Mycosphaerella_sp_DAR77433  : 1 (0.05%)
Nectria_sp_F58  : 1 (0.05%)
Neurospora_crassa  : 1 (0.05%)
Nigrospora_sp_JW94_1  : 1 (0.05%)
Ochrocladosporium_frigidarii  : 1 (0.05%)
Penicillium_brocae  : 1 (0.05%)
Penicillium_crocicola  : 1 (0.05%)
Penicillium_oxalicum  : 1 (0.05%)
Penicillium_purpurascens  : 1 (0.05%)
Penicillium_rivolii  : 1 (0.05%)
Periconia_cookei  : 1 (0.05%)
Pestalotiopsis_sp  : 1 (0.05%)
Peziza_apiculata  : 1 (0.05%)
Pezizomycetes_sp_GF6P1c2  : 1 (0.05%)
Phaeococcomyces_catenatus  : 1 (0.05%)
Phaeomoniella_sp_11345  : 1 (0.05%)
Phialophora_verrucosa  : 1 (0.05%)
Pilidium_concavum  : 1 (0.05%)
Piromyces_sp  : 1 (0.05%)
Pisolithus_sp_TNS_F2158  : 1 (0.05%)
Podosphaera_balsaminae  : 1 (0.05%)
Preussia_terricola  : 1 (0.05%)
Pseudorobillarda_phragmitis  : 1 (0.05%)
Pseudozyma_shanxiensis  : 1 (0.05%)
Pseudozyma_sp_Y7_09  : 1 (0.05%)
Ramularia_miae  : 1 (0.05%)
Rhodosporidium_babjevae  : 1 (0.05%)
Rhodotorula_armeniaca  : 1 (0.05%)
Rhodotorula_minuta  : 1 (0.05%)
Saccharomyces_cerevisiae_x_Saccharomyces_pa  : 1 (0.05%)
soil_fungal_sp_DM262  : 1 (0.05%)
Sordariaceae_sp_N4317  : 1 (0.05%)
Sordaria_humana  : 1 (0.05%)
Sporidiobolus_sp_GY8L10  : 1 (0.05%)
Sporobolomyces_ruberrimus  : 1 (0.05%)
Stenella_anthuriicola  : 1 (0.05%)
Taphrina_aff_virginica_046_1c  : 1 (0.05%)
Trechispora_confinis  : 1 (0.05%)
Tricholoma_apium  : 1 (0.05%)
uncultured_Hypocreales  : 1 (0.05%)
uncultured_Metschnikowiaceae  : 1 (0.05%)
uncultured_Monodictys  : 1 (0.05%)
uncultured_Myrothecium  : 1 (0.05%)
uncultured_Schizothecium  : 1 (0.05%)
uncultured_Sebacinales  : 1 (0.05%)
uncultured_Tubeufiaceae  : 1 (0.05%)
Ustilago_calamagrostidis  : 1 (0.05%)
Verrucocladosporium_dirinae  : 1 (0.05%)
Xeromyces_bisporus  : 1 (0.05%)
