# Supplementary material for: NBC update: The addition of viral and fungal databases to the Naïve Bayes classification tool
Source: BMC Res Notes. 2012 Jan 31;5:81. doi: 10.1186/1756-0500-5-81 (PMC3284397; doi:10.1186/1756-0500-5-81)
Supplement: Additional file 4 — RDP output for the Global House Dust sample, categorized by taxonomic level. [file 1756-0500-5-81-S4.TXT]

Phylum

1644  Ascomycota  (82.2%)
 320  Basidiomycota (16%)
  15  Fungi incertae sedis
   6  Chytridiomycota
   6  Blastocladiomycota
   5  Eukaryota incertae sedis
   1  Glomeromycota

Class
 757  Dothideomycetes (37.85%)
 404  Eurotiomycetes (20.2%)
 272  Saccharomycetes (13.6%)
 225  Agaricomycetes (11.25%)
 141  Sordariomycetes (7.05%)
  28  Tremellomycetes
  20  Ascomycota incertae sedis
  19  Agaricostilbomycetes
  18  Leotiomycetes
  18  Lecanoromycetes
  16  Microbotryomycetes
  15  Wallemiomycetes
  15  Ichthyosporea
  11  Pezizomycetes
   7  Cystobasidiomycetes
   6  Exobasidiomycetes
   6  Chytridiomycetes
   6  Blastocladiomycetes
   5  Eukaryota incertae sedis
   4  Ustilaginomycetes
   2  Taphrinomycetes
   1  Glomeromycetes
   1  Arthoniomycetes

Order
482  Capnodiales (24.1%)
 267  Saccharomycetales (13.35%)
 191  Eurotiales (9.55%)
 180  Verrucariales (9%)
 160  Pleosporales (8%) (decaying plants)
 110  Agaricales (5.5%)
  72  Hypocreales (3.6%) (mold or mushroom)
  69  Polyporales (3.45%) (wood rot)
  50  Dothideales (2.5%)
  32  Botryosphaeriales
  28  Chaetothyriales
  21  Tremellales
  21  Dothideomycetes incertae sedis
  19  Ascomycota incertae sedis
  19  Agaricostilbales
  18  Sordariomycetes incertae sedis
  17  Sordariales
  15  Wallemiales
  15  Ichthyophonida
  12  Cantharellales
  11  Russulales
  11  Pezizales
  11  Microbotryomycetes incertae sedis
 11  Hysteriales
  11  Helotiales
  10  Xylariales
  10  Thelephorales
  10  Ostropales
   9  Diaporthales
   9  Boletales
   7  Cystofilobasidiales
   7  Cystobasidiomycetes incertae sedis
   6  Spizellomycetales
   6  Malasseziales
   6  Blastocladiales
   5  Saccharomycetes incertae sedis
   5  Microbotryales
   5  Lecanorales
   5  Erysiphales
   4  Ustilaginales
   4  Onygenales
   4  Eukaryota incertae sedis
   4  Coniochaetales
   3  Phyllachorales
   3  Boliniales
   2  Thelebolales
   2  Taphrinales
   2  Sebacinales
   2  Microascales
   2  Melanosporales
   1  Trichosphaeriales
   1  Teloschistales
   1  Peltigerales
   1  Patellariales
   1  Magnaporthales
   1  Gomphales
   1  Eurotiomycetes incertae sedis
   1  Diversisporales
   1  Choanoflagellida
   1  Candelariales
   1  Auriculariales
   1  Arthoniales

Family
 283  Davidiellaceae (14.15%)
 191  Trichocomaceae (9.55%)
 180  Verrucariaceae (9%)
 175  Metschnikowiaceae (8.75%)
 155  Capnodiales incertae sedis (7.75%)
 106  Tricholomataceae (5.3%)
  73  Pleosporaceae
  65  Coriolaceae
  59  Saccharomycetaceae
  32  Nectriaceae
  32  Dothioraceae
  32  Botryosphaeriaceae
  28  Mycosphaerellaceae
  28  Herpotrichiellaceae
  27  Didymellaceae
  21  Dothideomycetes incertae sedis
  19  Ascomycota incertae sedis
  19  Agaricostilbaceae
  18  Pleosporales incertae sedis
  17  Testudinaceae
  17  Bionectriaceae
  15  Wallemiaceae
  15  Trichomonascaceae
  15  Amoebidiaceae
  12  Phaeosphaeriaceae
  11  Saccharomycetales incertae sedis
  11  Microbotryomycetes incertae sedis
  11  Dothideaceae
  11  Cordycipitaceae
  11  Christianseniaceae
  10  Thelephoraceae
  10  Russulaceae
  10  Lasiosphaeriaceae
  10  Hysteriaceae
   9  Asterothyriaceae
   8  Helotiales incertae sedis
   7  Tremellaceae
   7  Sordariomycetes incertae sedis
   7  Niessliaceae
   7  Dothideales incertae sedis
   7  Cystofilobasidiaceae
   7  Cystobasidiomycetes incertae sedis
   6  Valsaceae
   6  Teratosphaeriaceae
   6  Spizellomycetaceae
   6  Malasseziaceae
 6  Dipodascaceae
   6  Ceratobasidiaceae
   5  Saccharomycetes incertae sedis
   5  Rhizopogonaceae
   5  Erysiphaceae
   5  Diatrypaceae
   5  Cantharellaceae
   5  Amplistromataceae
   4  Ustilentylomataceae
   4  Ustilaginaceae
   4  Sporormiaceae
   4  Pezizaceae
   4  Nucleariidae
   4  Coniochaetaceae
   4  Coelomomycetaceae
   4  Cephalothecaceae
   4  Capnodiaceae
   3  Xylariaceae
   3  Sirobasidiaceae
   3  Schizothyriaceae
   3  Pyronemataceae
   3  Pterulaceae
   3  Phyllachoraceae
 3  Papulosaceae
   3  Massarinaceae
   3  Leptosphaeriaceae
   3  Dissoconiaceae
   3  Clavicipitaceae
   3  Catabotrydaceae
   3  Arachnomycetaceae
   2  Thyridiaceae
   2  Thelebolaceae
   2  Sebacinaceae
   2  Microascaceae
   2  Melanosporaceae
   2  Lophiostomataceae
   2  Hypocreaceae
   2  Chaetomiaceae
   2  Catenariaceae
   2  Bulgariaceae
   2  Ascodesmidaceae
   2  Amphisphaeriaceae
   2  Agaricaceae
   1  Wickerhamomycetaceae
   1  Tulasnellaceae
   1  Trichosphaeriales incertae sedis
   1  Teloschistaceae
   1  Taphrinaceae
   1  Sydowiellaceae
   1  Stictidaceae
   1  Stephanosporaceae
   1  Sordariaceae
   1  Sarcoscyphaceae
   1  Rhynchostomataceae
   1  Protomycetaceae
   1  Polyporales incertae sedis
   1  Pisolithaceae
   1  Physciaceae
   1  Patellariaceae
   1  Parmeliaceae
   1  Pannariaceae
   1  Morchellaceae
   1  Microbotryaceae
   1  Melanommataceae
   1  Melanogastraceae
   1  Melanconidaceae
   1  Marasmiaceae
   1  Magnaporthaceae
   1  Lecanoraceae
   1  Microbotryaceae
   1  Melanommataceae
   1  Melanogastraceae
   1  Melanconidaceae
   1  Marasmiaceae
   1  Magnaporthaceae
   1  Lecanoraceae
   1  Jobellisiaceae
   1  Hysteriales incertae sedis
   1  Hyphodermataceae
   1  Helotiaceae
   1  Gomphidiaceae
   1  Gomphaceae
   1  Exidiaceae
   1  Codonosigidae
   1  Cladoniaceae
   1  Cetradoniaceae
   1  Candelariaceae
   1  Arthrodermataceae
   1  Arthoniaceae
   1  Apiosporaceae
   1  Amanitaceae
   1  Acaulosporaceae

Genus

222  Cladosporium (11.1%) (most common indoor and outdoor molds.)
 175  Dermatocarpon (8.75%) (lichen)
 174  Metschnikowia (8.7%) (indoor mold)
 116  Eurotium (5.8%) (indoor mold)
 104  uncultured_Tricholomataceae (5.2%) (mushrooms)
  65  Poria (wood decay)
  61  Davidiella (plants)
  60  Devriesia
  53  Penidiella
  43  Alternaria
  36  Aspergillus
  28  Debaryomyces
  26  Didymella
  25  Toxicocladosporium
  25  Columnosphaeria
  24  Gibberella
  19  Epicoccum
  19  Agaricostilbum
  18  Eupenicillium
  17  Lepidosphaeria
  16  Melanops
  15  Wallemia
  15  Saccharomyces
 15  Amoebidium
  12  Exophiala
  11  Penicillium
  11  Macrorhabdus
  11  Kriegeria
  11  Cochliobolus
  11  Christiansenia
  10  Trichomonascus
   9  Saccharata
   9  Russula
   9  Hysteropatella
   9  Gyalidea
   9  Camarosporium
   8  Tomentella
   8  Stylodothis
   8  Pyrenophora
   8  Cercosporella
   7  Selenophoma
   7  Microdiplodia
   7  Cyrenella
   7  Chromocleista
   7  Catenulostroma
   6  Yarrowia
   6  Teratosphaeria
   6  Stilbocrea
   6  Sphaerulina
   6  Pyrenochaeta
   6  Phaeodothis
   6  Nectriopsis
   6  Malassezia
   6  Emericellopsis
   6  Dothiora
   6  Cyphellophora
   5  uncultured_Saccharomycetes incertae sedis
   5  uncultured_Cantharellaceae
   5  Verrucocladosporium
   5  Verrucaria
   5  Tetracladium
   5  Spizellomyces
   5  Sphaeriothyrium
   5  Rhizopogon
   5  Pseudonectria
   5  Pseudocercosporella
   5  Pichia
   5  Phomopsis
   5  Phaeosphaeria
   5  Lecanicillium
   5  Eutypa
   5  Cryptococcus
   5  Blastobotrys
   5  Batcheloromyces
   5  Amplistroma
   4  Westerdykella
   4  Vanderwaltozyma
   4  Udeniomyces
   4  Triangularia
   4  Pleospora
   4  Ochrocladosporium
   4  Nuclearia
   4  Cryptendoxyla
   4  Cordyceps
   4  Coelomomyces
   3  Williopsis
   3  Veronaea
   3  Ustilago
   3  Thanatephorus
   3  Schizothyrium
   3  Sarcinomyces
   3  Pterula
   3  Peethambara
   3  Papulosa
   3  Leptosphaeria
   3  Lecanosticta
   3  Hamigera
   3  Fibulobasidium
   3  Dissoconium
   3  Coniozyma
   3  Cladophialophora
   3  Cercophora
   3  Catabotrys
   3  Blumeria
   3  Aurantiosporium
   3  Arachnomyces
   2  Thyridium
   2  Thelebolus
   2  Schizothecium
   2  Radulidium
   2  Polyscytalum
   2  Plectosphaerella
   2  Phlogicylindrium
   2  Melanospora
   2  Massarina
   2  Lophiostoma
   2  Lodderomyces
   2  Lasiobolidium
   2  Iodophanus
   2  Induratia
   2  Hypocrea
   2  Hydropisphaera
   2  Hyalodendriella
   2  Guehomyces
   2  Graphiopsis
   2  Fusculina
   2  Fumagospora
   2  Doratomyces
   2  Dictyosporium
   2  Coniochaeta
   2  Chalastospora
   2  Ceratobasidium
   2  Catenomyces
   2  Bulgaria
   2  Asterotremella
   2  Amaurodon
   2  Agaricus
   1  uncultured_Sebacinaceae
   1  uncultured_Amanitaceae
   1  Zopfiella
   1  Zasmidium
   1  Xanthoria
   1  Wickerhamomyces
   1  Waitea
   1  Ustilentyloma
   1  Trichothecium
   1  Tolypocladium
   1  Thysanorea
   1  Taphrina
   1  Sydowiella
   1  Sydowia
   1  Stephanospora
   1  Stagonosporopsis
   1  Sordaria
   1  Simplicillium
   1  Septoria
   1  Sebacina
   1  Saturnispora
   1  Rhytidhysteron
   1  Rhynchostoma
   1  Ramularia
   1  Ramaricium
   1  Pycnothelia
   1  Pseudorobillarda
   1  Protomyces
   1  Porosphaerellopsis
   1  Podosphaera
   1  Pleurophoma
   1  Plectosphaera
   1  Pithomyces
   1  Pisolithus
   1  Pilidium
   1  Pilidiella
   1  Phytocordyceps
   1  Phialophora
   1  Phaeosclera
   1  Phaeomoniella
   1  Peziza
   1  Pestalotiopsis
   1  Periconiella
   1  Pannaria
   1  Ophiosphaerella
   1  Ophionectria
   1  Omphaliaster
   1  Octospora
   1  Nigrospora
   1  Mrakia
   1  Morchella
   1  Monosiga
   1  Moesziomyces
   1  Miuraea
   1  Microxyphium
   1  Metarhizium
   1  Melanopsamma
   1  Marasmius
   1  Macowanites
   1  Liroa
   1  Leptoxyphium
   1  Leptosporella
   1  Lecophagus
   1  Lecanora
   1  Lasiobolus
   1  Kodamaea
   1  Junghuhnia
   1  Jobellisia
   1  Iodowynnea
   1  Immersiella
   1  Hysteriales incertae sedis
   1  Holwaya
   1  Gomphidius
   1  Gloniopsis
   1  Galzinia
   1  Gaertneriomyces
   1  Erysiphe
   1  Epulorhiza
   1  Entrophospora
   1  Eichleriella
   1  Cytospora
   1  Cylindrocladium
   1  Ctenomyces
   1  Cosmospora
   1  Corynespora
   1  Conoplea
   1  Coniochaetidium
   1  Colletogloeopsis
   1  Clavispora
   1  Chaunopycnis
   1  Chaetomium
   1  Cetradonia
   1  Cercostigmina
   1  Caudatispora
   1  Capnobotryella
   1  Canoparmelia
   1  Candelariella
   1  Byssothecium
   1  Beverwykella
   1  Bartalinia
   1  Barrina
   1  Ascodesmis
   1  Arthonia
   1  Armillariella
   1  Apiospora
   1  Anungitopsis
   1  Anthostomella
   1  Amandinea
   1  Alysidiella
   1  Alpova
   1  Acarosporina
